# Supplementary material for: 6-Bromo-4-(2-cyclo­hexyl­idenehydrazin-1-yl­idene)-1-methyl-2,2-dioxo-3,4-dihydro-1H-2λ6,1-benzothia­zine
Source: Acta Crystallogr Sect E Struct Rep Online. 2012 Jun 13;68(Pt 7):o2088–9. doi: 10.1107/S1600536812025123 (PMC3393904; doi:10.1107/S1600536812025123)
Supplement: Supplementary file 1 [file e-68-o2088-sup1.cif]

##############################################################################
#                                                                            #
# This CIF contains the data in a paper accepted for publication in          #
# Acta Crystallographica Section E. It conforms to the requirements of       #
# Notes for Authors for Acta Crystallographica Section E, and has been       #
# peer reviewed under the auspices of the IUCr Commission on Journals.       #
#                                                                            #
# Full details of the Crystallographic Information File format               #
# are given in the paper "The Crystallographic Information File (CIF):       #
# a New Standard Archive File for Crystallography" by S. R. Hall, F. H.      #
# Allen and I. D. Brown [Acta Cryst. (1991), A47, 655-685].                  #
#                                                                            #
# The current version of the core CIF dictionary is obtainable from          #
# ftp://ftp.iucr.org/pub/cif_core.dic.                                       #
#                                                                            #
# Software is freely available for graphical display of the structure(s)     #
# in this CIF. For information consult the CIF software page                 #
# http://www.iucr.org/resources/cif/software.                                #
#                                                                            #
# This file may be used for bona fide research purposes within the           #
# scientific community so long as proper attribution is given to the journal # 
# article from which it was obtained.                                        #
#                                                                            #
##############################################################################
data_I
_audit_creation_method     SHELXL-97
_chemical_name_systematic
;
6-Bromo-4-(2-cyclohexylidenehydrazin-1-ylidene)-1-methyl-2,2-dioxo-
3,4-dihydro-1<i>H</i>-2\l^6^,1-benzothiazine
;
_chemical_name_common
;
;
_chemical_formula_moiety     'C15 H18 Br N3 O2 S'
_chemical_formula_sum     'C15 H18 Br N3 O2 S'
_chemical_formula_iupac     'C15 H18 Br N3 O2 S'
_chemical_formula_weight     384.29
_chemical_melting_point     ?
_symmetry_cell_setting     triclinic
_symmetry_space_group_name_H-M     'P -1  '
_symmetry_space_group_name_Hall     '-P 1'
loop_
    _symmetry_equiv_pos_as_xyz
    'x, y, z'
    '-x, -y, -z'
_cell_length_a     9.9357(2)
_cell_length_b     11.2614(3)
_cell_length_c     15.8263(3)
_cell_angle_alpha     110.6250(10)
_cell_angle_beta     91.525(3)
_cell_angle_gamma     102.879(4)
_cell_volume     1604.85(7)
_cell_formula_units_Z     4
_cell_measurement_reflns_used     8531
_cell_measurement_theta_min     2.63
_cell_measurement_theta_max     24.89
_cell_measurement_temperature     296(2)
_exptl_crystal_description     'block'
_exptl_crystal_colour     'light yellow'
_exptl_crystal_size_max     0.25
_exptl_crystal_size_mid     0.21
_exptl_crystal_size_min     0.13
_exptl_crystal_density_diffrn     1.591
_exptl_crystal_density_meas     ?
_exptl_crystal_density_method     'not measured'
_exptl_crystal_F_000     784
_exptl_absorpt_coefficient_mu     2.702
_exptl_absorpt_correction_type     multi-scan
_exptl_absorpt_process_details     '(SADABS; Bruker, 2007)'
_exptl_absorpt_correction_T_min     0.5515
_exptl_absorpt_correction_T_max     0.7202
_exptl_special_details     ?
_diffrn_ambient_temperature     296(2)
_diffrn_radiation_type     MoK\a
_diffrn_radiation_wavelength     0.71073
_diffrn_radiation_source     'fine-focus sealed tube'
_diffrn_radiation_monochromator     graphite
_diffrn_measurement_device_type     'Bruker KAPPA APEXII CCD'
_diffrn_measurement_method     '\f and \w scans'
_diffrn_detector_area_resol_mean     ?
_diffrn_reflns_number     28996
_diffrn_reflns_av_R_equivalents     0.0833
_diffrn_reflns_av_sigmaI/netI     0.0790
_diffrn_reflns_theta_min     2.52
_diffrn_reflns_theta_max     28.34
_diffrn_reflns_theta_full     26.00
_diffrn_measured_fraction_theta_max     0.991
_diffrn_measured_fraction_theta_full     0.997
_diffrn_reflns_limit_h_min     -13
_diffrn_reflns_limit_h_max     13
_diffrn_reflns_limit_k_min     -14
_diffrn_reflns_limit_k_max     15
_diffrn_reflns_limit_l_min     -21
_diffrn_reflns_limit_l_max     20
_diffrn_standards_number     0
_diffrn_standards_interval_count     .
_diffrn_standards_interval_time     .
_diffrn_standards_decay_%     ?
_refine_special_details
;
Refinement of <i>F</i>^2^ against ALL reflections. The weighted <i>R</i>-factor
<i>wR</i> and goodness of fit <i>S</i> are based on <i>F</i>^2^, conventional
<i>R</i>-factors <i>R</i> are based on <i>F</i>, with <i>F</i> set to zero for
negative <i>F</i>^2^. The threshold expression of <i>F</i>^2^ >
\s(<i>F</i>^2^) is used only for calculating <i>R</i>-factors(gt) <i>etc</i>.
and is not relevant to the choice of reflections for refinement.
<i>R</i>-factors based on <i>F</i>^2^ are statistically about twice as large
as those based on <i>F</i>, and <i>R</i>- factors based on ALL data will be
even larger.
;
_reflns_number_total     7939
_reflns_number_gt     4380
_reflns_threshold_expression     I>2\s(I)
_refine_ls_structure_factor_coef     Fsqd
_refine_ls_matrix_type     full
_refine_ls_R_factor_all     0.0945
_refine_ls_R_factor_gt     0.0490
_refine_ls_wR_factor_gt     0.1131
_refine_ls_wR_factor_ref     0.1251
_refine_ls_goodness_of_fit_ref     0.896
_refine_ls_restrained_S_all     0.896
_refine_ls_number_reflns     7939
_refine_ls_number_parameters     399
_refine_ls_number_restraints     0
_refine_ls_hydrogen_treatment     constr
_refine_ls_weighting_scheme     calc
_refine_ls_weighting_details
         'calc w=1/[\s^2^(Fo^2^)+(0.0673P)^2^+0.0000P] where P=(Fo^2^+2Fc^2^)/3'
_atom_sites_solution_hydrogens     geom
_atom_sites_solution_primary     direct
_atom_sites_solution_secondary     difmap
_refine_ls_shift/su_max     0.001
_refine_ls_shift/su_mean     0.000
_refine_diff_density_max     0.642
_refine_diff_density_min     -0.815
_refine_ls_extinction_method     none
_refine_ls_extinction_coef     ?
loop_
    _atom_type_symbol
    _atom_type_description
    _atom_type_scat_dispersion_real
    _atom_type_scat_dispersion_imag
    _atom_type_scat_source
    'C' 'C' 0.0033 0.0016
                         'International Tables Vol C Tables 4.2.6.8 and 6.1.1.4'
    'H' 'H' 0.0000 0.0000
                         'International Tables Vol C Tables 4.2.6.8 and 6.1.1.4'
    'N' 'N' 0.0061 0.0033
                         'International Tables Vol C Tables 4.2.6.8 and 6.1.1.4'
    'O' 'O' 0.0106 0.0060
                         'International Tables Vol C Tables 4.2.6.8 and 6.1.1.4'
    'S' 'S' 0.1246 0.1234
                         'International Tables Vol C Tables 4.2.6.8 and 6.1.1.4'
    'Br' 'Br' -0.2901 2.4595
                         'International Tables Vol C Tables 4.2.6.8 and 6.1.1.4'
_computing_data_collection     'APEX2 (Bruker, 2007)'
_computing_cell_refinement     'SAINT (Bruker, 2007)'
_computing_data_reduction     'SAINT (Bruker, 2007)'
_computing_structure_solution     'SHELXS97 (Sheldrick, 2008)'
_computing_structure_refinement     'SHELXL97 (Sheldrick, 2008)'
_computing_molecular_graphics     'PLATON (Spek, 2009)'
_computing_publication_material
;
WinGX (Farrugia, 1999) and PLATON (Spek, 2009)
;
loop_
    _atom_site_type_symbol
    _atom_site_label
    _atom_site_fract_x
    _atom_site_fract_y
    _atom_site_fract_z
    _atom_site_U_iso_or_equiv
    _atom_site_adp_type
    _atom_site_calc_flag
    _atom_site_refinement_flags
    _atom_site_occupancy
    _atom_site_symmetry_multiplicity
    _atom_site_disorder_assembly
    _atom_site_disorder_group
    Br Br1 0.15281(3) 0.37923(4) 0.62774(3) 0.06860(15) Uani d . 1 1 . .
    Br Br2 0.91986(3) 0.07710(3) 0.13278(3) 0.06029(14) Uani d . 1 1 . .
    S S1 0.87214(8) 0.61054(8) 0.64609(6) 0.0502(2) Uani d . 1 1 . .
    S S2 0.35514(8) 0.29988(8) 0.04039(6) 0.0484(2) Uani d . 1 1 . .
    O O1 0.8657(2) 0.5997(2) 0.73305(15) 0.0632(6) Uani d . 1 1 . .
    O O2 0.9971(2) 0.6817(2) 0.62658(19) 0.0695(7) Uani d . 1 1 . .
    O O3 0.3870(2) 0.2295(2) -0.04815(15) 0.0605(6) Uani d . 1 1 . .
    O O4 0.2674(2) 0.3874(2) 0.04923(19) 0.0701(7) Uani d . 1 1 . .
    N N1 0.7451(3) 0.6722(3) 0.62437(18) 0.0496(7) Uani d . 1 1 . .
    N N2 0.6362(3) 0.2653(3) 0.55860(18) 0.0500(7) Uani d . 1 1 . .
    N N3 0.7411(3) 0.1977(3) 0.53974(19) 0.0553(7) Uani d . 1 1 . .
    N N4 0.4992(3) 0.3844(2) 0.1089(2) 0.0530(7) Uani d . 1 1 . .
    N N5 0.3694(3) 0.0088(3) 0.11621(19) 0.0500(7) Uani d . 1 1 . .
    N N6 0.2248(3) -0.0462(3) 0.1053(2) 0.0602(8) Uani d . 1 1 . .
    C C1 0.6078(3) 0.6025(3) 0.62716(19) 0.0390(7) Uani d . 1 1 . .
    C C2 0.5052(3) 0.6705(3) 0.6535(2) 0.0463(8) Uani d . 1 1 . .
    H H2 0.5286 0.7612 0.6714 0.056 Uiso calc R 1 1 . .
    C C3 0.3695(3) 0.6060(3) 0.6537(2) 0.0479(8) Uani d . 1 1 . .
    H H3 0.3018 0.6522 0.6710 0.058 Uiso calc R 1 1 . .
    C C4 0.3370(3) 0.4723(3) 0.6278(2) 0.0438(7) Uani d . 1 1 . .
    C C5 0.4364(3) 0.4031(3) 0.6025(2) 0.0424(7) Uani d . 1 1 . .
    H H5 0.4120 0.3126 0.5862 0.051 Uiso calc R 1 1 . .
    C C6 0.5730(3) 0.4666(3) 0.60093(18) 0.0365(7) Uani d . 1 1 . .
    C C7 0.6755(3) 0.3872(3) 0.57341(18) 0.0401(7) Uani d . 1 1 . .
    C C8 0.8190(3) 0.4518(3) 0.5629(2) 0.0483(8) Uani d . 1 1 . .
    H H8A 0.8209 0.4565 0.5029 0.058 Uiso calc R 1 1 . .
    H H8B 0.8826 0.4005 0.5690 0.058 Uiso calc R 1 1 . .
    C C9 0.7090(3) 0.0879(3) 0.4734(2) 0.0500(8) Uani d . 1 1 . .
    C C10 0.8150(4) 0.0082(4) 0.4558(3) 0.0683(10) Uani d . 1 1 . .
    H H10A 0.8998 0.0582 0.4962 0.082 Uiso calc R 1 1 . .
    H H10B 0.7803 -0.0707 0.4685 0.082 Uiso calc R 1 1 . .
    C C11 0.8463(4) -0.0284(4) 0.3592(3) 0.0821(13) Uani d . 1 1 . .
    H H11A 0.9064 -0.0882 0.3477 0.099 Uiso calc R 1 1 . .
    H H11B 0.8957 0.0496 0.3496 0.099 Uiso calc R 1 1 . .
    C C12 0.7159(5) -0.0924(4) 0.2927(3) 0.0837(13) Uani d . 1 1 . .
    H H12A 0.6692 -0.1738 0.2989 0.100 Uiso calc R 1 1 . .
    H H12B 0.7399 -0.1124 0.2311 0.100 Uiso calc R 1 1 . .
    C C13 0.6195(5) -0.0004(4) 0.3113(3) 0.0828(12) Uani d . 1 1 . .
    H H13A 0.6654 0.0797 0.3031 0.099 Uiso calc R 1 1 . .
    H H13B 0.5360 -0.0414 0.2684 0.099 Uiso calc R 1 1 . .
    C C14 0.5809(4) 0.0316(4) 0.4074(3) 0.0654(10) Uani d . 1 1 . .
    H H14A 0.5237 0.0939 0.4196 0.078 Uiso calc R 1 1 . .
    H H14B 0.5276 -0.0474 0.4140 0.078 Uiso calc R 1 1 . .
    C C15 0.7765(4) 0.8096(4) 0.6379(3) 0.0755(12) Uani d . 1 1 . .
    H H15A 0.7728 0.8600 0.7006 0.113 Uiso calc R 1 1 . .
    H H15B 0.7097 0.8245 0.6004 0.113 Uiso calc R 1 1 . .
    H H15C 0.8680 0.8356 0.6219 0.113 Uiso calc R 1 1 . .
    C C16 0.5950(3) 0.3106(3) 0.1156(2) 0.0401(7) Uani d . 1 1 . .
    C C17 0.7380(3) 0.3686(3) 0.1268(2) 0.0498(8) Uani d . 1 1 . .
    H H17 0.7686 0.4541 0.1290 0.060 Uiso calc R 1 1 . .
    C C18 0.8332(3) 0.3004(3) 0.1347(2) 0.0500(8) Uani d . 1 1 . .
    H H18 0.9280 0.3397 0.1434 0.060 Uiso calc R 1 1 . .
    C C19 0.7868(3) 0.1732(3) 0.1296(2) 0.0430(7) Uani d . 1 1 . .
    C C20 0.6479(3) 0.1149(3) 0.11944(18) 0.0388(7) Uani d . 1 1 . .
    H H20 0.6187 0.0288 0.1161 0.047 Uiso calc R 1 1 . .
    C C21 0.5492(3) 0.1845(3) 0.11393(18) 0.0367(7) Uani d . 1 1 . .
    C C22 0.4002(3) 0.1204(3) 0.10748(19) 0.0382(7) Uani d . 1 1 . .
    C C23 0.2919(3) 0.1877(3) 0.0914(2) 0.0475(8) Uani d . 1 1 . .
    H H23A 0.2612 0.2328 0.1490 0.057 Uiso calc R 1 1 . .
    H H23B 0.2121 0.1223 0.0529 0.057 Uiso calc R 1 1 . .
    C C24 0.1940(3) -0.1601(4) 0.1095(3) 0.0572(9) Uani d . 1 1 . .
    C C25 0.0414(4) -0.2278(4) 0.0967(3) 0.0832(14) Uani d . 1 1 . .
    H H25A -0.0134 -0.1680 0.0931 0.100 Uiso calc R 1 1 . .
    H H25B 0.0201 -0.3028 0.0399 0.100 Uiso calc R 1 1 . .
    C C26 0.0037(5) -0.2716(5) 0.1723(4) 0.1089(18) Uani d . 1 1 . .
    H H26A -0.0917 -0.3237 0.1587 0.131 Uiso calc R 1 1 . .
    H H26B 0.0096 -0.1956 0.2272 0.131 Uiso calc R 1 1 . .
    C C27 0.0976(5) -0.3516(5) 0.1886(4) 0.1043(17) Uani d . 1 1 . .
    H H27A 0.0738 -0.3734 0.2413 0.125 Uiso calc R 1 1 . .
    H H27B 0.0838 -0.4328 0.1365 0.125 Uiso calc R 1 1 . .
    C C28 0.2471(4) -0.2771(5) 0.2039(3) 0.0858(13) Uani d . 1 1 . .
    H H28A 0.2620 -0.1995 0.2588 0.103 Uiso calc R 1 1 . .
    H H28B 0.3056 -0.3312 0.2126 0.103 Uiso calc R 1 1 . .
    C C29 0.2878(4) -0.2377(4) 0.1263(3) 0.0639(10) Uani d . 1 1 . .
    H H29A 0.2817 -0.3150 0.0723 0.077 Uiso calc R 1 1 . .
    H H29B 0.3831 -0.1856 0.1397 0.077 Uiso calc R 1 1 . .
    C C30 0.5410(5) 0.5235(3) 0.1337(3) 0.0853(14) Uani d . 1 1 . .
    H H30A 0.5847 0.5634 0.1952 0.128 Uiso calc R 1 1 . .
    H H30B 0.4609 0.5560 0.1286 0.128 Uiso calc R 1 1 . .
    H H30C 0.6055 0.5445 0.0939 0.128 Uiso calc R 1 1 . .
loop_
    _atom_site_aniso_label
    _atom_site_aniso_U_11
    _atom_site_aniso_U_22
    _atom_site_aniso_U_33
    _atom_site_aniso_U_12
    _atom_site_aniso_U_13
    _atom_site_aniso_U_23
    Br1 0.0334(2) 0.0842(3) 0.0951(3) 0.01748(19) 0.01696(18) 0.0388(2)
    Br2 0.03317(19) 0.0630(2) 0.0787(3) 0.01020(16) -0.00475(16) 0.02066(19)
    S1 0.0331(4) 0.0531(5) 0.0562(5) 0.0042(4) -0.0052(4) 0.0148(4)
    S2 0.0372(4) 0.0466(5) 0.0631(5) 0.0076(4) -0.0008(4) 0.0244(4)
    O1 0.0537(15) 0.0742(16) 0.0523(14) 0.0061(13) -0.0159(11) 0.0196(12)
    O2 0.0376(14) 0.0679(16) 0.095(2) -0.0009(12) 0.0068(13) 0.0282(14)
    O3 0.0568(15) 0.0702(15) 0.0562(14) 0.0085(12) -0.0007(11) 0.0302(12)
    O4 0.0488(15) 0.0611(15) 0.109(2) 0.0164(12) -0.0021(14) 0.0413(15)
    N1 0.0383(15) 0.0487(16) 0.0631(17) 0.0087(13) 0.0031(13) 0.0237(13)
    N2 0.0390(15) 0.0467(16) 0.0614(17) 0.0168(13) 0.0036(13) 0.0128(13)
    N3 0.0438(16) 0.0534(17) 0.0643(18) 0.0243(14) 0.0001(13) 0.0093(15)
    N4 0.0394(16) 0.0354(15) 0.0760(19) 0.0021(12) -0.0052(14) 0.0161(13)
    N5 0.0254(13) 0.0530(17) 0.0722(19) -0.0032(12) 0.0004(12) 0.0320(15)
    N6 0.0285(15) 0.0593(19) 0.098(2) -0.0002(13) 0.0013(14) 0.0416(18)
    C1 0.0361(17) 0.0449(18) 0.0365(16) 0.0088(14) -0.0001(12) 0.0166(13)
    C2 0.050(2) 0.0460(18) 0.0438(17) 0.0181(16) 0.0061(15) 0.0143(14)
    C3 0.0431(19) 0.059(2) 0.0473(18) 0.0260(17) 0.0089(14) 0.0182(16)
    C4 0.0361(17) 0.057(2) 0.0405(16) 0.0123(15) 0.0063(13) 0.0201(15)
    C5 0.0359(17) 0.0468(18) 0.0452(17) 0.0126(14) 0.0050(13) 0.0163(14)
    C6 0.0322(16) 0.0442(17) 0.0320(14) 0.0127(13) 0.0006(12) 0.0111(13)
    C7 0.0315(16) 0.051(2) 0.0338(15) 0.0125(14) -0.0008(12) 0.0095(14)
    C8 0.0338(17) 0.0529(19) 0.0552(19) 0.0145(15) 0.0023(14) 0.0143(16)
    C9 0.050(2) 0.053(2) 0.0495(19) 0.0191(17) 0.0053(15) 0.0184(17)
    C10 0.067(3) 0.062(2) 0.077(3) 0.034(2) 0.002(2) 0.0162(19)
    C11 0.072(3) 0.079(3) 0.096(3) 0.031(2) 0.028(3) 0.023(3)
    C12 0.110(4) 0.079(3) 0.054(2) 0.024(3) 0.027(2) 0.013(2)
    C13 0.081(3) 0.093(3) 0.060(3) 0.013(3) -0.009(2) 0.017(2)
    C14 0.049(2) 0.069(2) 0.071(2) 0.0138(19) 0.0004(18) 0.0177(19)
    C15 0.058(2) 0.063(3) 0.112(3) 0.008(2) 0.010(2) 0.044(2)
    C16 0.0337(16) 0.0363(17) 0.0435(17) 0.0012(14) -0.0001(13) 0.0114(13)
    C17 0.0394(18) 0.0411(18) 0.061(2) -0.0049(15) -0.0010(15) 0.0181(16)
    C18 0.0311(17) 0.054(2) 0.054(2) -0.0029(15) -0.0071(14) 0.0152(16)
    C19 0.0295(16) 0.0491(19) 0.0459(17) 0.0037(14) 0.0015(13) 0.0160(14)
    C20 0.0325(16) 0.0373(16) 0.0390(16) 0.0012(13) 0.0010(12) 0.0098(13)
    C21 0.0257(15) 0.0414(17) 0.0351(15) -0.0005(13) 0.0011(12) 0.0100(13)
    C22 0.0294(15) 0.0422(18) 0.0399(16) 0.0022(13) 0.0032(12) 0.0156(13)
    C23 0.0316(17) 0.0493(19) 0.062(2) 0.0033(14) 0.0055(15) 0.0249(16)
    C24 0.0360(19) 0.061(2) 0.080(2) -0.0020(17) 0.0003(17) 0.042(2)
    C25 0.038(2) 0.074(3) 0.145(4) -0.0092(19) 0.003(2) 0.063(3)
    C26 0.067(3) 0.098(4) 0.181(5) 0.020(3) 0.065(3) 0.071(4)
    C27 0.083(3) 0.110(4) 0.165(5) 0.033(3) 0.058(3) 0.097(4)
    C28 0.075(3) 0.109(3) 0.109(4) 0.037(3) 0.030(3) 0.073(3)
    C29 0.048(2) 0.070(2) 0.074(2) 0.0146(19) 0.0162(18) 0.027(2)
    C30 0.091(3) 0.041(2) 0.110(3) 0.010(2) -0.036(3) 0.018(2)
_geom_special_details
;
All e.s.d.'s (except the e.s.d. in the dihedral angle between two l.s. planes)
are estimated using the full covariance matrix. The cell e.s.d.'s are taken
into account individually in the estimation of e.s.d.'s in distances, angles
and torsion angles; correlations between e.s.d.'s in cell parameters are only
used when they are defined by crystal symmetry. An approximate (isotropic)
treatment of cell e.s.d.'s is used for estimating e.s.d.'s involving l.s.
planes.
;
loop_
    _geom_bond_atom_site_label_1
    _geom_bond_atom_site_label_2
    _geom_bond_site_symmetry_2
    _geom_bond_distance
    _geom_bond_publ_flag
    Br1 C4 . 1.895(3) ?
    Br2 C19 . 1.896(3) ?
    S1 O2 . 1.425(2) ?
    S1 O1 . 1.426(2) ?
    S1 N1 . 1.652(3) ?
    S1 C8 . 1.758(3) ?
    S2 O4 . 1.429(2) ?
    S2 O3 . 1.430(2) ?
    S2 N4 . 1.647(3) ?
    S2 C23 . 1.742(3) ?
    N1 C1 . 1.425(4) ?
    N1 C15 . 1.444(4) ?
    N2 C7 . 1.273(4) ?
    N2 N3 . 1.403(3) ?
    N3 C9 . 1.275(4) ?
    N4 C16 . 1.420(4) ?
    N4 C30 . 1.432(4) ?
    N5 C22 . 1.283(4) ?
    N5 N6 . 1.411(3) ?
    N6 C24 . 1.276(4) ?
    C1 C6 . 1.394(4) ?
    C1 C2 . 1.395(4) ?
    C2 C3 . 1.382(4) ?
    C2 H2 . 0.9300 ?
    C3 C4 . 1.371(4) ?
    C3 H3 . 0.9300 ?
    C4 C5 . 1.374(4) ?
    C5 C6 . 1.392(4) ?
    C5 H5 . 0.9300 ?
    C6 C7 . 1.477(4) ?
    C7 C8 . 1.491(4) ?
    C8 H8A . 0.9700 ?
    C8 H8B . 0.9700 ?
    C9 C14 . 1.488(5) ?
    C9 C10 . 1.502(4) ?
    C10 C11 . 1.498(5) ?
    C10 H10A . 0.9700 ?
    C10 H10B . 0.9700 ?
    C11 C12 . 1.510(6) ?
    C11 H11A . 0.9700 ?
    C11 H11B . 0.9700 ?
    C12 C13 . 1.523(6) ?
    C12 H12A . 0.9700 ?
    C12 H12B . 0.9700 ?
    C13 C14 . 1.516(5) ?
    C13 H13A . 0.9700 ?
    C13 H13B . 0.9700 ?
    C14 H14A . 0.9700 ?
    C14 H14B . 0.9700 ?
    C15 H15A . 0.9600 ?
    C15 H15B . 0.9600 ?
    C15 H15C . 0.9600 ?
    C16 C21 . 1.382(4) ?
    C16 C17 . 1.403(4) ?
    C17 C18 . 1.374(4) ?
    C17 H17 . 0.9300 ?
    C18 C19 . 1.376(4) ?
    C18 H18 . 0.9300 ?
    C19 C20 . 1.368(4) ?
    C20 C21 . 1.404(4) ?
    C20 H20 . 0.9300 ?
    C21 C22 . 1.479(4) ?
    C22 C23 . 1.510(4) ?
    C23 H23A . 0.9700 ?
    C23 H23B . 0.9700 ?
    C24 C29 . 1.489(5) ?
    C24 C25 . 1.510(5) ?
    C25 C26 . 1.474(6) ?
    C25 H25A . 0.9700 ?
    C25 H25B . 0.9700 ?
    C26 C27 . 1.509(6) ?
    C26 H26A . 0.9700 ?
    C26 H26B . 0.9700 ?
    C27 C28 . 1.500(6) ?
    C27 H27A . 0.9700 ?
    C27 H27B . 0.9700 ?
    C28 C29 . 1.483(5) ?
    C28 H28A . 0.9700 ?
    C28 H28B . 0.9700 ?
    C29 H29A . 0.9700 ?
    C29 H29B . 0.9700 ?
    C30 H30A . 0.9600 ?
    C30 H30B . 0.9600 ?
    C30 H30C . 0.9600 ?
loop_
    _geom_angle_atom_site_label_1
    _geom_angle_atom_site_label_2
    _geom_angle_atom_site_label_3
    _geom_angle_site_symmetry_1
    _geom_angle_site_symmetry_3
    _geom_angle
    _geom_angle_publ_flag
    O2 S1 O1 . . 119.64(16) ?
    O2 S1 N1 . . 107.23(15) ?
    O1 S1 N1 . . 110.06(14) ?
    O2 S1 C8 . . 110.50(16) ?
    O1 S1 C8 . . 107.92(15) ?
    N1 S1 C8 . . 99.65(15) ?
    O4 S2 O3 . . 118.78(15) ?
    O4 S2 N4 . . 107.06(15) ?
    O3 S2 N4 . . 110.31(14) ?
    O4 S2 C23 . . 110.93(15) ?
    O3 S2 C23 . . 108.25(15) ?
    N4 S2 C23 . . 99.86(15) ?
    C1 N1 C15 . . 121.1(3) ?
    C1 N1 S1 . . 116.1(2) ?
    C15 N1 S1 . . 118.5(2) ?
    C7 N2 N3 . . 115.1(3) ?
    C9 N3 N2 . . 115.5(3) ?
    C16 N4 C30 . . 121.9(3) ?
    C16 N4 S2 . . 115.3(2) ?
    C30 N4 S2 . . 119.6(2) ?
    C22 N5 N6 . . 113.0(3) ?
    C24 N6 N5 . . 113.2(3) ?
    C6 C1 C2 . . 119.3(3) ?
    C6 C1 N1 . . 121.0(3) ?
    C2 C1 N1 . . 119.6(3) ?
    C3 C2 C1 . . 121.4(3) ?
    C3 C2 H2 . . 119.3 ?
    C1 C2 H2 . . 119.3 ?
    C4 C3 C2 . . 118.6(3) ?
    C4 C3 H3 . . 120.7 ?
    C2 C3 H3 . . 120.7 ?
    C3 C4 C5 . . 121.2(3) ?
    C3 C4 Br1 . . 120.3(2) ?
    C5 C4 Br1 . . 118.6(2) ?
    C4 C5 C6 . . 120.9(3) ?
    C4 C5 H5 . . 119.6 ?
    C6 C5 H5 . . 119.6 ?
    C5 C6 C1 . . 118.6(3) ?
    C5 C6 C7 . . 118.5(3) ?
    C1 C6 C7 . . 122.9(3) ?
    N2 C7 C6 . . 117.9(3) ?
    N2 C7 C8 . . 122.9(3) ?
    C6 C7 C8 . . 119.2(3) ?
    C7 C8 S1 . . 110.1(2) ?
    C7 C8 H8A . . 109.6 ?
    S1 C8 H8A . . 109.6 ?
    C7 C8 H8B . . 109.6 ?
    S1 C8 H8B . . 109.6 ?
    H8A C8 H8B . . 108.2 ?
    N3 C9 C14 . . 127.6(3) ?
    N3 C9 C10 . . 116.9(3) ?
    C14 C9 C10 . . 115.4(3) ?
    C11 C10 C9 . . 110.9(3) ?
    C11 C10 H10A . . 109.5 ?
    C9 C10 H10A . . 109.5 ?
    C11 C10 H10B . . 109.5 ?
    C9 C10 H10B . . 109.5 ?
    H10A C10 H10B . . 108.0 ?
    C10 C11 C12 . . 112.1(3) ?
    C10 C11 H11A . . 109.2 ?
    C12 C11 H11A . . 109.2 ?
    C10 C11 H11B . . 109.2 ?
    C12 C11 H11B . . 109.2 ?
    H11A C11 H11B . . 107.9 ?
    C11 C12 C13 . . 109.6(3) ?
    C11 C12 H12A . . 109.7 ?
    C13 C12 H12A . . 109.7 ?
    C11 C12 H12B . . 109.7 ?
    C13 C12 H12B . . 109.7 ?
    H12A C12 H12B . . 108.2 ?
    C14 C13 C12 . . 110.3(3) ?
    C14 C13 H13A . . 109.6 ?
    C12 C13 H13A . . 109.6 ?
    C14 C13 H13B . . 109.6 ?
    C12 C13 H13B . . 109.6 ?
    H13A C13 H13B . . 108.1 ?
    C9 C14 C13 . . 109.9(3) ?
    C9 C14 H14A . . 109.7 ?
    C13 C14 H14A . . 109.7 ?
    C9 C14 H14B . . 109.7 ?
    C13 C14 H14B . . 109.7 ?
    H14A C14 H14B . . 108.2 ?
    N1 C15 H15A . . 109.5 ?
    N1 C15 H15B . . 109.5 ?
    H15A C15 H15B . . 109.5 ?
    N1 C15 H15C . . 109.5 ?
    H15A C15 H15C . . 109.5 ?
    H15B C15 H15C . . 109.5 ?
    C21 C16 C17 . . 119.9(3) ?
    C21 C16 N4 . . 120.9(3) ?
    C17 C16 N4 . . 119.2(3) ?
    C18 C17 C16 . . 120.6(3) ?
    C18 C17 H17 . . 119.7 ?
    C16 C17 H17 . . 119.7 ?
    C17 C18 C19 . . 119.2(3) ?
    C17 C18 H18 . . 120.4 ?
    C19 C18 H18 . . 120.4 ?
    C20 C19 C18 . . 121.3(3) ?
    C20 C19 Br2 . . 120.2(2) ?
    C18 C19 Br2 . . 118.5(2) ?
    C19 C20 C21 . . 120.3(3) ?
    C19 C20 H20 . . 119.9 ?
    C21 C20 H20 . . 119.9 ?
    C16 C21 C20 . . 118.7(3) ?
    C16 C21 C22 . . 122.6(3) ?
    C20 C21 C22 . . 118.7(3) ?
    N5 C22 C21 . . 117.5(3) ?
    N5 C22 C23 . . 123.1(3) ?
    C21 C22 C23 . . 119.5(3) ?
    C22 C23 S2 . . 112.2(2) ?
    C22 C23 H23A . . 109.2 ?
    S2 C23 H23A . . 109.2 ?
    C22 C23 H23B . . 109.2 ?
    S2 C23 H23B . . 109.2 ?
    H23A C23 H23B . . 107.9 ?
    N6 C24 C29 . . 129.2(3) ?
    N6 C24 C25 . . 116.9(3) ?
    C29 C24 C25 . . 114.0(3) ?
    C26 C25 C24 . . 111.2(4) ?
    C26 C25 H25A . . 109.4 ?
    C24 C25 H25A . . 109.4 ?
    C26 C25 H25B . . 109.4 ?
    C24 C25 H25B . . 109.4 ?
    H25A C25 H25B . . 108.0 ?
    C25 C26 C27 . . 111.9(3) ?
    C25 C26 H26A . . 109.2 ?
    C27 C26 H26A . . 109.2 ?
    C25 C26 H26B . . 109.2 ?
    C27 C26 H26B . . 109.2 ?
    H26A C26 H26B . . 107.9 ?
    C28 C27 C26 . . 110.7(4) ?
    C28 C27 H27A . . 109.5 ?
    C26 C27 H27A . . 109.5 ?
    C28 C27 H27B . . 109.5 ?
    C26 C27 H27B . . 109.5 ?
    H27A C27 H27B . . 108.1 ?
    C29 C28 C27 . . 111.8(4) ?
    C29 C28 H28A . . 109.3 ?
    C27 C28 H28A . . 109.3 ?
    C29 C28 H28B . . 109.3 ?
    C27 C28 H28B . . 109.3 ?
    H28A C28 H28B . . 107.9 ?
    C28 C29 C24 . . 109.7(3) ?
    C28 C29 H29A . . 109.7 ?
    C24 C29 H29A . . 109.7 ?
    C28 C29 H29B . . 109.7 ?
    C24 C29 H29B . . 109.7 ?
    H29A C29 H29B . . 108.2 ?
    N4 C30 H30A . . 109.5 ?
    N4 C30 H30B . . 109.5 ?
    H30A C30 H30B . . 109.5 ?
    N4 C30 H30C . . 109.5 ?
    H30A C30 H30C . . 109.5 ?
    H30B C30 H30C . . 109.5 ?
loop_
    _geom_torsion_atom_site_label_1
    _geom_torsion_atom_site_label_2
    _geom_torsion_atom_site_label_3
    _geom_torsion_atom_site_label_4
    _geom_torsion_site_symmetry_1
    _geom_torsion_site_symmetry_2
    _geom_torsion_site_symmetry_3
    _geom_torsion_site_symmetry_4
    _geom_torsion
    _geom_torsion_publ_flag
    O2 S1 N1 C1 . . . . 171.4(2) ?
    O1 S1 N1 C1 . . . . -57.0(3) ?
    C8 S1 N1 C1 . . . . 56.3(2) ?
    O2 S1 N1 C15 . . . . -31.5(3) ?
    O1 S1 N1 C15 . . . . 100.1(3) ?
    C8 S1 N1 C15 . . . . -146.7(3) ?
    C7 N2 N3 C9 . . . . -135.3(3) ?
    O4 S2 N4 C16 . . . . 174.6(2) ?
    O3 S2 N4 C16 . . . . -54.8(3) ?
    C23 S2 N4 C16 . . . . 59.0(3) ?
    O4 S2 N4 C30 . . . . -24.9(4) ?
    O3 S2 N4 C30 . . . . 105.7(3) ?
    C23 S2 N4 C30 . . . . -140.5(3) ?
    C22 N5 N6 C24 . . . . 176.7(3) ?
    C15 N1 C1 C6 . . . . 170.4(3) ?
    S1 N1 C1 C6 . . . . -33.2(4) ?
    C15 N1 C1 C2 . . . . -7.4(4) ?
    S1 N1 C1 C2 . . . . 149.0(2) ?
    C6 C1 C2 C3 . . . . -0.4(4) ?
    N1 C1 C2 C3 . . . . 177.4(3) ?
    C1 C2 C3 C4 . . . . 0.5(4) ?
    C2 C3 C4 C5 . . . . 0.2(4) ?
    C2 C3 C4 Br1 . . . . 179.5(2) ?
    C3 C4 C5 C6 . . . . -1.0(5) ?
    Br1 C4 C5 C6 . . . . 179.7(2) ?
    C4 C5 C6 C1 . . . . 1.1(4) ?
    C4 C5 C6 C7 . . . . 179.8(3) ?
    C2 C1 C6 C5 . . . . -0.4(4) ?
    N1 C1 C6 C5 . . . . -178.2(3) ?
    C2 C1 C6 C7 . . . . -179.0(3) ?
    N1 C1 C6 C7 . . . . 3.1(4) ?
    N3 N2 C7 C6 . . . . -175.2(2) ?
    N3 N2 C7 C8 . . . . 5.6(4) ?
    C5 C6 C7 N2 . . . . -4.9(4) ?
    C1 C6 C7 N2 . . . . 173.8(3) ?
    C5 C6 C7 C8 . . . . 174.3(3) ?
    C1 C6 C7 C8 . . . . -7.0(4) ?
    N2 C7 C8 S1 . . . . -144.3(3) ?
    C6 C7 C8 S1 . . . . 36.6(3) ?
    O2 S1 C8 C7 . . . . -169.1(2) ?
    O1 S1 C8 C7 . . . . 58.4(3) ?
    N1 S1 C8 C7 . . . . -56.5(2) ?
    N2 N3 C9 C14 . . . . 8.1(5) ?
    N2 N3 C9 C10 . . . . -175.5(3) ?
    N3 C9 C10 C11 . . . . -126.4(4) ?
    C14 C9 C10 C11 . . . . 50.5(5) ?
    C9 C10 C11 C12 . . . . -52.2(5) ?
    C10 C11 C12 C13 . . . . 57.8(5) ?
    C11 C12 C13 C14 . . . . -59.5(5) ?
    N3 C9 C14 C13 . . . . 123.9(4) ?
    C10 C9 C14 C13 . . . . -52.7(4) ?
    C12 C13 C14 C9 . . . . 56.2(5) ?
    C30 N4 C16 C21 . . . . 163.4(3) ?
    S2 N4 C16 C21 . . . . -36.6(4) ?
    C30 N4 C16 C17 . . . . -14.6(5) ?
    S2 N4 C16 C17 . . . . 145.4(3) ?
    C21 C16 C17 C18 . . . . 1.1(5) ?
    N4 C16 C17 C18 . . . . 179.2(3) ?
    C16 C17 C18 C19 . . . . 1.3(5) ?
    C17 C18 C19 C20 . . . . -1.8(5) ?
    C17 C18 C19 Br2 . . . . 176.0(2) ?
    C18 C19 C20 C21 . . . . 0.0(4) ?
    Br2 C19 C20 C21 . . . . -177.8(2) ?
    C17 C16 C21 C20 . . . . -2.9(4) ?
    N4 C16 C21 C20 . . . . 179.1(3) ?
    C17 C16 C21 C22 . . . . 176.5(3) ?
    N4 C16 C21 C22 . . . . -1.5(4) ?
    C19 C20 C21 C16 . . . . 2.4(4) ?
    C19 C20 C21 C22 . . . . -177.0(2) ?
    N6 N5 C22 C21 . . . . -177.6(2) ?
    N6 N5 C22 C23 . . . . 2.6(4) ?
    C16 C21 C22 N5 . . . . -172.7(3) ?
    C20 C21 C22 N5 . . . . 6.7(4) ?
    C16 C21 C22 C23 . . . . 7.1(4) ?
    C20 C21 C22 C23 . . . . -173.5(3) ?
    N5 C22 C23 S2 . . . . -157.0(3) ?
    C21 C22 C23 S2 . . . . 23.1(3) ?
    O4 S2 C23 C22 . . . . -163.5(2) ?
    O3 S2 C23 C22 . . . . 64.5(3) ?
    N4 S2 C23 C22 . . . . -50.9(3) ?
    N5 N6 C24 C29 . . . . 1.8(5) ?
    N5 N6 C24 C25 . . . . -178.8(3) ?
    N6 C24 C25 C26 . . . . -127.0(4) ?
    C29 C24 C25 C26 . . . . 52.5(5) ?
    C24 C25 C26 C27 . . . . -52.1(6) ?
    C25 C26 C27 C28 . . . . 55.2(6) ?
    C26 C27 C28 C29 . . . . -57.4(6) ?
    C27 C28 C29 C24 . . . . 56.2(5) ?
    N6 C24 C29 C28 . . . . 125.5(4) ?
    C25 C24 C29 C28 . . . . -53.9(5) ?
loop_
    _geom_hbond_atom_site_label_D
    _geom_hbond_atom_site_label_H
    _geom_hbond_atom_site_label_A
    _geom_hbond_site_symmetry_A
    _geom_hbond_distance_DH
    _geom_hbond_distance_HA
    _geom_hbond_distance_DA
    _geom_hbond_angle_DHA
    C25 H25A Br2 1_455 0.97 2.84 3.752(4) 156.8
    C8 H8A Br1 2_666 0.97 3.21 4.081(3) 151.0
    C18 H18 O1 2_766 0.93 2.59 3.332(4) 136.9
_iucr_refine_instructions_details
;
TITL HS122_0m in P-1
CELL 0.71073 9.9357 11.2614 15.8263 110.625 91.525 102.879
ZERR 4.0000 0.0002 0.0003 0.0003 0.001 0.001 0.001
LATT 1
SFAC C H N O S BR
UNIT 60 72 12 8 4 4
MERG 2
FMAP 2
GRID
PLAN 20
TEMP 23
SIZE 0.25 0.21 0.13
BOND $H
HTAB
CONF
OMIT     -1 0 1
OMIT     0 -1 1
OMIT     0 1 0
OMIT     0 0 1
OMIT     1 0 0
OMIT     1 -1 1
L.S. 15
ACTA 52
WGHT 0.06750 0.00000 0.00000 0.00000 0.00000 0.33330
FVAR 0.56195
Br1    6   0.15281   0.37923   0.62774  11.00000   0.03343   0.08418 =
       0.09507   0.03875   0.01696   0.01748
Br2    6   0.91986   0.07710   0.13278  11.00000   0.03317   0.06300 =
       0.07868   0.02066  -0.00475   0.01020
S1     5   0.87214   0.61054   0.64609  11.00000   0.03309   0.05312 =
       0.05619   0.01480  -0.00520   0.00423
S2     5   0.35514   0.29988   0.04038  11.00000   0.03724   0.04658 =
       0.06311   0.02439  -0.00076   0.00765
O1     4   0.86574   0.59967   0.73305  11.00000   0.05373   0.07424 =
       0.05233   0.01956  -0.01592   0.00605
O2     4   0.99706   0.68173   0.62658  11.00000   0.03758   0.06794 =
       0.09450   0.02821   0.00678  -0.00092
O3     4   0.38698   0.22954  -0.04815  11.00000   0.05684   0.07016 =
       0.05617   0.03024  -0.00065   0.00850
O4     4   0.26745   0.38744   0.04923  11.00000   0.04878   0.06114 =
       0.10931   0.04125  -0.00211   0.01644
N1     3   0.74508   0.67220   0.62437  11.00000   0.03832   0.04869 =
       0.06309   0.02366   0.00308   0.00874
N2     3   0.63616   0.26535   0.55859  11.00000   0.03900   0.04672 =
       0.06140   0.01278   0.00356   0.01683
N3     3   0.74110   0.19765   0.53974  11.00000   0.04380   0.05342 =
       0.06430   0.00933   0.00008   0.02429
N4     3   0.49925   0.38440   0.10887  11.00000   0.03943   0.03539 =
       0.07602   0.01609  -0.00517   0.00208
N5     3   0.36944   0.00881   0.11621  11.00000   0.02540   0.05298 =
       0.07222   0.03203   0.00036  -0.00315
N6     3   0.22485  -0.04618   0.10533  11.00000   0.02847   0.05933 =
       0.09758   0.04158   0.00132  -0.00024
C1     1   0.60776   0.60250   0.62716  11.00000   0.03608   0.04489 =
       0.03653   0.01662  -0.00011   0.00881
C2     1   0.50517   0.67052   0.65355  11.00000   0.05040   0.04598 =
       0.04379   0.01434   0.00610   0.01810
AFIX 43
H2     2   0.52856   0.76125   0.67143  11.00000  -1.20000
AFIX 0
C3     1   0.36953   0.60599   0.65370  11.00000   0.04309   0.05916 =
       0.04734   0.01823   0.00894   0.02596
AFIX 43
H3     2   0.30178   0.65224   0.67097  11.00000  -1.20000
AFIX 0
C4     1   0.33696   0.47229   0.62784  11.00000   0.03614   0.05691 =
       0.04049   0.02005   0.00634   0.01227
C5     1   0.43637   0.40305   0.60251  11.00000   0.03585   0.04677 =
       0.04521   0.01634   0.00500   0.01259
AFIX 43
H5     2   0.41202   0.31257   0.58620  11.00000  -1.20000
AFIX 0
C6     1   0.57301   0.46655   0.60093  11.00000   0.03220   0.04422 =
       0.03200   0.01111   0.00055   0.01268
C7     1   0.67553   0.38723   0.57341  11.00000   0.03154   0.05077 =
       0.03384   0.00951  -0.00083   0.01254
C8     1   0.81898   0.45181   0.56294  11.00000   0.03383   0.05293 =
       0.05515   0.01426   0.00230   0.01455
AFIX 23
H8A    2   0.82095   0.45648   0.50293  11.00000  -1.20000
H8B    2   0.88255   0.40048   0.56899  11.00000  -1.20000
AFIX 0
C9     1   0.70897   0.08791   0.47336  11.00000   0.04978   0.05347 =
       0.04949   0.01838   0.00530   0.01913
C10    1   0.81503   0.00817   0.45581  11.00000   0.06711   0.06183 =
       0.07687   0.01621   0.00173   0.03409
AFIX 23
H10A   2   0.89978   0.05822   0.49616  11.00000  -1.20000
H10B   2   0.78027  -0.07066   0.46853  11.00000  -1.20000
AFIX 0
C11    1   0.84626  -0.02845   0.35917  11.00000   0.07177   0.07855 =
       0.09562   0.02277   0.02819   0.03071
AFIX 23
H11A   2   0.90636  -0.08819   0.34775  11.00000  -1.20000
H11B   2   0.89567   0.04958   0.34964  11.00000  -1.20000
AFIX 0
C12    1   0.71590  -0.09241   0.29270  11.00000   0.10962   0.07878 =
       0.05432   0.01286   0.02691   0.02398
AFIX 23
H12A   2   0.66917  -0.17378   0.29888  11.00000  -1.20000
H12B   2   0.73989  -0.11242   0.23105  11.00000  -1.20000
AFIX 0
C13    1   0.61954  -0.00042   0.31128  11.00000   0.08093   0.09264 =
       0.06037   0.01740  -0.00936   0.01273
AFIX 23
H13A   2   0.66538   0.07973   0.30310  11.00000  -1.20000
H13B   2   0.53600  -0.04137   0.26840  11.00000  -1.20000
AFIX 0
C14    1   0.58094   0.03156   0.40738  11.00000   0.04919   0.06877 =
       0.07083   0.01773   0.00035   0.01380
AFIX 23
H14A   2   0.52374   0.09388   0.41961  11.00000  -1.20000
H14B   2   0.52765  -0.04738   0.41404  11.00000  -1.20000
AFIX 0
C15    1   0.77653   0.80960   0.63795  11.00000   0.05774   0.06337 =
       0.11182   0.04437   0.01005   0.00771
AFIX 137
H15A   2   0.77284   0.86003   0.70060  11.00000  -1.50000
H15B   2   0.70970   0.82451   0.60038  11.00000  -1.50000
H15C   2   0.86795   0.83561   0.62189  11.00000  -1.50000
AFIX 0
C16    1   0.59504   0.31060   0.11558  11.00000   0.03367   0.03634 =
       0.04347   0.01141  -0.00009   0.00118
C17    1   0.73803   0.36864   0.12684  11.00000   0.03939   0.04105 =
       0.06064   0.01815  -0.00103  -0.00490
AFIX 43
H17    2   0.76863   0.45405   0.12898  11.00000  -1.20000
AFIX 0
C18    1   0.83324   0.30038   0.13471  11.00000   0.03108   0.05354 =
       0.05396   0.01522  -0.00713  -0.00294
AFIX 43
H18    2   0.92795   0.33966   0.14337  11.00000  -1.20000
AFIX 0
C19    1   0.78683   0.17320   0.12963  11.00000   0.02951   0.04911 =
       0.04587   0.01596   0.00152   0.00369
C20    1   0.64790   0.11492   0.11944  11.00000   0.03253   0.03733 =
       0.03897   0.00981   0.00097   0.00123
AFIX 43
H20    2   0.61874   0.02883   0.11614  11.00000  -1.20000
AFIX 0
C21    1   0.54918   0.18453   0.11393  11.00000   0.02572   0.04140 =
       0.03510   0.01005   0.00113  -0.00054
C22    1   0.40016   0.12042   0.10748  11.00000   0.02937   0.04220 =
       0.03989   0.01561   0.00322   0.00221
C23    1   0.29189   0.18771   0.09141  11.00000   0.03158   0.04935 =
       0.06202   0.02495   0.00553   0.00331
AFIX 23
H23A   2   0.26117   0.23283   0.14905  11.00000  -1.20000
H23B   2   0.21209   0.12228   0.05287  11.00000  -1.20000
AFIX 0
C24    1   0.19397  -0.16010   0.10948  11.00000   0.03597   0.06132 =
       0.08004   0.04184   0.00030  -0.00203
C25    1   0.04143  -0.22776   0.09666  11.00000   0.03752   0.07356 =
       0.14522   0.06272   0.00321  -0.00918
AFIX 23
H25A   2  -0.01337  -0.16798   0.09312  11.00000  -1.20000
H25B   2   0.02013  -0.30278   0.03990  11.00000  -1.20000
AFIX 0
C26    1   0.00368  -0.27156   0.17229  11.00000   0.06663   0.09773 =
       0.18149   0.07136   0.06451   0.01956
AFIX 23
H26A   2  -0.09169  -0.32366   0.15865  11.00000  -1.20000
H26B   2   0.00956  -0.19563   0.22718  11.00000  -1.20000
AFIX 0
C27    1   0.09756  -0.35164   0.18859  11.00000   0.08333   0.11026 =
       0.16486   0.09651   0.05838   0.03314
AFIX 23
H27A   2   0.07383  -0.37344   0.24131  11.00000  -1.20000
H27B   2   0.08382  -0.43276   0.13649  11.00000  -1.20000
AFIX 0
C28    1   0.24705  -0.27709   0.20389  11.00000   0.07519   0.10866 =
       0.10909   0.07299   0.03035   0.03652
AFIX 23
H28A   2   0.26196  -0.19948   0.25877  11.00000  -1.20000
H28B   2   0.30556  -0.33119   0.21260  11.00000  -1.20000
AFIX 0
C29    1   0.28777  -0.23770   0.12628  11.00000   0.04838   0.07021 =
       0.07406   0.02702   0.01620   0.01463
AFIX 23
H29A   2   0.28171  -0.31505   0.07235  11.00000  -1.20000
H29B   2   0.38314  -0.18559   0.13968  11.00000  -1.20000
AFIX 0
C30    1   0.54104   0.52354   0.13369  11.00000   0.09071   0.04111 =
       0.10995   0.01798  -0.03610   0.01033
AFIX 137
H30A   2   0.58475   0.56341   0.19524  11.00000  -1.50000
H30B   2   0.46089   0.55601   0.12858  11.00000  -1.50000
H30C   2   0.60550   0.54449   0.09388  11.00000  -1.50000
HKLF 4
;
data_global
_journal_date_recd_electronic     2012-05-26
_journal_date_accepted     2012-06-02
_journal_name_full     'Acta Crystallographica, Section E'
_journal_year     2012
_journal_volume     68
_journal_issue      7
_journal_page_first     o2088
_journal_page_last     o2089
_journal_paper_category     QO
_journal_paper_doi     10.1107/S1600536812025123
_journal_coeditor_code     IM2384
loop_
    _publ_contact_author_name
    _publ_contact_author_address
    _publ_contact_author_email
    'Muhammad Shafiq'
;
Department of Chemistry
Government College University
Faisalabad-38040, Pakistan.
;
 hafizshafique@hotmail.com
    'Muhammad Nadeem arshad'
;
Department of Chemistry,
University of Gujrat, Gujrat-50781,
Pakistan.
;
 mnachemist@hotmail.com
_publ_contact_author_fax     ?
_publ_contact_author_phone     '+92-302-4487893'
_publ_section_title
;\
6-Bromo-4-(2-cyclohexylidenehydrazin-1-ylidene)-1-methyl-2,2-dioxo-3,4-dihydro-\
1<i>H</i>-2\l^6^,1-benzothiazine
;
loop_
    _publ_author_name
    _publ_author_footnote
    _publ_author_address
    'Shafiq, Muhammad' .
;
Department of Chemistry, Government College University, Faisalabad 38040
Pakistan
;
    'Khan, Islam Ullah' .
;
Materials Chemistry Laboratory, Department of Chemistry,
GC University, Lahore 54000, Pakistan
;
    'Zia-ur-Rehman, Muhammad' .
;
Applied Chemistry Research Centre, PCSIR Laboratories Complex, Ferozpure Road,
Lahore 54600, Pakistan
;
    'Arshad, Muhammad Nadeem' .
;
Department of Chemistry, University of Gujrat, Gujrat 50781, Pakistan
;
    'Safder, Muhammad' .
;
Department of Chemistry, Government College University, Faisalabad 38040
Pakistan
;
    'Haider, Zeeshan' .
;
Materials Chemistry Laboratory, Department of Chemistry,
GC University, Lahore 54000, Pakistan
;
