# Supplementary material for: 6-Bromo-4-(2-cyclo­hexyl­idenehydrazin-1-yl­idene)-1-methyl-2,2-dioxo-3,4-dihydro-1H-2λ6,1-benzothia­zine
Source: Acta Crystallogr Sect E Struct Rep Online. 2012 Jun 13;68(Pt 7):o2088–9. doi: 10.1107/S1600536812025123 (PMC3393904; doi:10.1107/S1600536812025123)
Supplement: Supplementary file 2 [file e-68-o2088-Isup2.hkl]

# 
# h,k,l, Fc-squared, Fo-squared, sigma(Fo-squared) and status flag 
# 
data_I
_shelx_title ' HS122_0m in P-1' 
_shelx_refln_list_code          4 
_shelx_F_calc_maximum      159.37 
_exptl_crystal_F_000       784.00 
_reflns_d_resolution_high  0.7485 
 
loop_ 
 _symmetry_equiv_pos_as_xyz 
 'x, y, z' 
 '-x, -y, -z' 
 
_cell_length_a     9.9357 
_cell_length_b    11.2614 
_cell_length_c    15.8263 
_cell_angle_alpha 110.625 
_cell_angle_beta   91.525 
_cell_angle_gamma 102.879 
 
_shelx_F_squared_multiplier     1.000 
 
loop_ 
 _refln_index_h 
 _refln_index_k 
 _refln_index_l 
 _refln_F_squared_calc 
 _refln_F_squared_meas 
 _refln_F_squared_sigma 
 _refln_observed_status 
   2   0   0     3519.98     4028.45     19.86 o 
   3   0   0      519.53      624.32      9.54 o 
   4   0   0     6361.46     6980.91     69.77 o 
   5   0   0       52.05       45.53      6.55 o 
   6   0   0        0.19        3.75      8.07 o 
   7   0   0       10.71       22.43     10.48 o 
   8   0   0      347.11      357.01     19.16 o 
   9   0   0      343.84      355.71     28.62 o 
  10   0   0      266.93      254.20     36.94 o 
  11   0   0       61.81      109.85     38.09 o 
  12   0   0      162.95      128.75     43.49 o 
 -13   1   0        5.19       35.91     60.04 o 
 -12   1   0       32.87       41.70     37.73 o 
 -11   1   0      185.63      187.81     38.21 o 
 -10   1   0     1083.03     1048.31    120.43 o 
  -9   1   0     1228.50     1138.00     33.52 o 
  -8   1   0       10.09       -5.74     12.40 o 
  -7   1   0     3834.98     3899.78     49.84 o 
  -6   1   0     8110.41     8864.34    135.27 o 
  -5   1   0     4981.59     5232.54     98.63 o 
  -4   1   0      393.80      457.89      9.24 o 
  -3   1   0     4168.79     4366.21     31.05 o 
  -2   1   0       21.43       33.16      2.64 o 
  -1   1   0     1266.86      355.83    181.88 o 
   1   1   0      136.50       72.89     32.00 o 
   2   1   0        9.44       11.51      3.16 o 
   3   1   0     2329.07     2703.01     18.54 o 
   4   1   0     3195.28     3551.57     52.08 o 
   5   1   0     2990.13     3149.46     36.97 o 
   6   1   0     1429.49     1509.83     22.19 o 
   7   1   0     2912.12     2938.28     49.15 o 
   8   1   0     2625.96     2512.25     39.80 o 
   9   1   0      732.92      708.94     46.40 o 
  10   1   0      137.59      121.02     35.46 o 
  11   1   0      270.95      238.26     42.27 o 
  12   1   0       43.85       45.25     41.37 o 
 -13   2   0      159.24      147.36     41.89 o 
 -12   2   0      258.53      204.88     32.17 o 
 -11   2   0      450.10      396.35     34.13 o 
 -10   2   0      212.25      193.03     27.54 o 
  -9   2   0      279.35      146.37     47.86 o 
  -8   2   0      642.30      528.44     48.38 o 
  -7   2   0       47.52       40.21     11.20 o 
  -6   2   0       82.39      109.57      9.53 o 
  -5   2   0       11.96       16.90      5.98 o 
  -4   2   0     1894.97     2093.49     34.22 o 
  -3   2   0    15457.50    17093.04    245.30 o 
  -2   2   0     6588.14     7747.83    142.85 o 
   0   2   0       14.12       18.19      1.76 o 
   1   2   0    12952.31    14156.03    817.20 o 
   2   2   0    14263.95    16157.25    308.73 o 
   3   2   0      217.33      175.61      7.10 o 
   4   2   0     1763.89     2135.01     31.24 o 
   5   2   0     1785.08     1807.47     29.14 o 
   6   2   0     1842.17     1989.87     26.37 o 
   7   2   0       94.19       94.02     12.71 o 
   8   2   0      343.81      315.74     19.82 o 
   9   2   0      172.67      133.20     32.39 o 
  10   2   0        7.46        1.31     31.82 o 
  11   2   0      253.35      272.98     44.59 o 
  12   2   0        1.19        9.67     41.54 o 
 -13   3   0        4.94       -9.42     37.09 o 
 -12   3   0        0.14      -26.10     26.10 o 
 -11   3   0        0.89       -1.05     23.75 o 
 -10   3   0       18.59       12.16     18.08 o 
  -9   3   0      777.04      779.16     27.07 o 
  -8   3   0     7747.09     7781.71    162.61 o 
  -7   3   0      479.40      493.73     16.99 o 
  -6   3   0      259.15      247.55      9.94 o 
  -5   3   0     2277.51     2348.21     32.89 o 
  -4   3   0    15355.09    16655.85    244.97 o 
  -3   3   0     2008.39     2036.65     51.81 o 
  -2   3   0     1132.51     1062.61     50.70 o 
  -1   3   0     3440.14     3235.49    176.37 o 
   0   3   0    13053.70     9436.38    457.54 o 
   1   3   0       44.87       60.58      3.96 o 
   2   3   0      349.81      317.48     11.26 o 
   3   3   0       51.13       42.92      6.21 o 
   4   3   0      268.61      332.41     12.84 o 
   5   3   0     1160.94     1259.94     21.52 o 
   6   3   0     3029.96     3090.99     56.11 o 
   7   3   0        0.78       12.35     12.30 o 
   8   3   0      255.24      273.85     47.42 o 
   9   3   0     1511.87     1339.39     57.25 o 
  10   3   0      643.06      597.05     51.42 o 
  11   3   0       24.98       27.18     40.35 o 
 -13   4   0      174.83      145.44     38.65 o 
 -12   4   0       19.51       -3.64     31.85 o 
 -11   4   0      250.19      258.57     29.23 o 
 -10   4   0      377.47      332.08     26.10 o 
  -9   4   0     1549.28     1490.66     33.41 o 
  -8   4   0       35.37       37.82     13.11 o 
  -7   4   0      102.48      123.61     11.28 o 
  -6   4   0       10.89       24.70      7.55 o 
  -5   4   0      939.52     1178.65     26.49 o 
  -4   4   0        7.13        3.94      4.25 o 
  -3   4   0      114.63       90.38      4.29 o 
  -2   4   0      986.75      941.85     48.12 o 
  -1   4   0     6992.17     6610.41    307.50 o 
   0   4   0     6193.52     6096.87    339.91 o 
   1   4   0      485.28      453.78     24.89 o 
   2   4   0     3207.96     3406.70    108.72 o 
   3   4   0     8951.39     9103.24    211.17 o 
   4   4   0     2155.03     2166.16     24.85 o 
   5   4   0     1929.19     1936.63     26.55 o 
   6   4   0      260.00      248.80     15.41 o 
   7   4   0     1205.20     1150.57     29.83 o 
   8   4   0       91.36       74.26     29.67 o 
   9   4   0      102.01       85.76     34.34 o 
  10   4   0        1.99        2.51     34.55 o 
  11   4   0       10.82       22.13     41.36 o 
 -13   5   0        3.35       -3.74     49.43 o 
 -12   5   0       36.34       36.18     32.94 o 
 -11   5   0       36.43       56.44     24.74 o 
 -10   5   0       20.59       20.20     18.66 o 
  -9   5   0       58.73       46.73     15.08 o 
  -8   5   0       59.63       66.73     12.72 o 
  -7   5   0     3083.92     3228.16     32.32 o 
  -6   5   0     1176.31     1336.58     18.77 o 
  -5   5   0       73.01       74.46      7.03 o 
  -4   5   0      517.89      464.24     15.15 o 
  -3   5   0     7350.58     7196.93    379.81 o 
  -2   5   0     7704.40     7580.58    421.38 o 
  -1   5   0     2059.54     1953.96     96.21 o 
   0   5   0     1101.06     1048.95     48.90 o 
   1   5   0     1434.90     1301.43     72.66 o 
   2   5   0       94.51      118.77      9.93 o 
   3   5   0     1016.99      892.27    138.45 o 
   4   5   0        3.43       13.11      9.36 o 
   5   5   0       85.44       86.86     12.09 o 
   6   5   0      104.94      109.52     15.66 o 
   7   5   0      687.19      727.21     44.87 o 
   8   5   0      317.45      311.38     39.78 o 
   9   5   0       42.76       37.99     35.08 o 
  10   5   0       99.38      111.44     43.07 o 
 -13   6   0      157.47      139.65     56.11 o 
 -12   6   0      237.12      176.38     55.23 o 
 -11   6   0       86.55      102.63     30.45 o 
 -10   6   0        0.58       -5.71     16.71 o 
  -9   6   0      422.48      442.07     23.32 o 
  -8   6   0     1937.99     1919.04     61.92 o 
  -7   6   0      173.27      188.53     14.55 o 
  -6   6   0        4.78       15.07     10.10 o 
  -5   6   0       11.44        9.02      8.01 o 
  -4   6   0      143.92      119.18      7.38 o 
  -3   6   0        2.82        6.21      5.65 o 
  -2   6   0     1021.83      893.39     51.82 o 
  -1   6   0      133.06      108.92      6.56 o 
   0   6   0      728.13      608.66     35.15 o 
   1   6   0     2657.31     2526.28    113.27 o 
   2   6   0     2749.57     2756.24    130.12 o 
   3   6   0       63.05       50.43      9.84 o 
   4   6   0     2519.27     2593.83     77.83 o 
   5   6   0     2698.76     2877.42     53.85 o 
   6   6   0     1005.16     1033.75     49.26 o 
   7   6   0        7.91       12.08     28.59 o 
   8   6   0      217.78      188.04     38.20 o 
   9   6   0        0.82       -7.76     34.58 o 
  10   6   0        3.72       10.35     39.63 o 
 -12   7   0        3.67        2.88     48.42 o 
 -11   7   0       15.83        9.47     28.49 o 
 -10   7   0       95.76      101.29     24.34 o 
  -9   7   0       50.21       35.06     16.82 o 
  -8   7   0      395.58      361.96     19.22 o 
  -7   7   0        4.31        9.66     11.87 o 
  -6   7   0     1950.27     1916.88     50.38 o 
  -5   7   0     2523.42     2434.83     95.70 o 
  -4   7   0     2012.35     2039.89     91.35 o 
  -3   7   0       10.53        9.84      7.54 o 
  -2   7   0     1842.52     1618.40     75.75 o 
  -1   7   0     2766.92     2521.61    102.13 o 
   0   7   0      884.74      878.43     35.99 o 
   1   7   0      158.99      168.23     11.01 o 
   2   7   0      514.83      495.74     27.02 o 
   3   7   0      514.50      473.46     25.26 o 
   4   7   0     1863.44     1745.13     90.51 o 
   5   7   0      401.14      414.01     37.54 o 
   6   7   0       25.09       13.44     27.32 o 
   7   7   0       22.01        2.04     30.59 o 
   8   7   0      353.28      401.86     46.80 o 
   9   7   0       10.05        2.84     38.00 o 
 -12   8   0       14.48       -3.93     48.64 o 
 -11   8   0      342.36      329.24     59.15 o 
 -10   8   0      275.55      335.42     29.81 o 
  -9   8   0      172.38      184.43     20.73 o 
  -8   8   0      298.30      262.93     21.25 o 
  -7   8   0      420.51      484.21     24.83 o 
  -6   8   0      219.49      262.32     24.62 o 
  -5   8   0       15.36        6.40     12.11 o 
  -4   8   0       49.22       48.49     12.22 o 
  -3   8   0       55.99       48.61     10.29 o 
  -2   8   0      141.51      119.14     10.39 o 
  -1   8   0       77.66       81.64     11.18 o 
   0   8   0        9.14       12.45     10.12 o 
   1   8   0      359.27      338.09     24.26 o 
   2   8   0      526.58      560.90     46.90 o 
   3   8   0      940.97      992.89     52.53 o 
   4   8   0      621.25      669.58     43.61 o 
   5   8   0        8.80       -2.74     26.02 o 
   6   8   0      320.20      291.02     39.39 o 
   7   8   0      254.45      262.55     41.23 o 
   8   8   0       92.11       94.13     41.70 o 
 -11   9   0       12.03       44.65     47.75 o 
 -10   9   0        0.15      -19.57     41.01 o 
  -9   9   0       63.12       73.33     28.64 o 
  -8   9   0       19.47       17.95     23.90 o 
  -7   9   0       47.29       31.30     15.58 o 
  -6   9   0      138.44      147.48     16.98 o 
  -5   9   0      208.32      168.49     16.46 o 
  -4   9   0      436.14      388.76     32.79 o 
  -3   9   0     1059.24      983.09     39.60 o 
  -2   9   0      754.16      713.39     21.35 o 
  -1   9   0       84.12       79.73     11.59 o 
   0   9   0      681.03      655.57     22.79 o 
   1   9   0      174.71      221.37     18.92 o 
   2   9   0      209.94      241.65     24.06 o 
   3   9   0        1.91       -5.05     19.78 o 
   4   9   0       40.61       78.22     30.93 o 
   5   9   0       13.21        5.05     31.41 o 
   6   9   0        0.37        4.00     34.11 o 
   7   9   0        3.61       16.84     37.01 o 
 -11  10   0        2.59      -12.22     47.63 o 
 -10  10   0      172.85      166.35     50.83 o 
  -9  10   0      188.61      205.73     35.28 o 
  -8  10   0       46.43       40.36     26.95 o 
  -7  10   0       47.41       20.41     23.89 o 
  -6  10   0      181.45      192.48     19.51 o 
  -5  10   0      237.49      265.90     19.66 o 
  -4  10   0        4.52        2.38     12.31 o 
  -3  10   0      163.82      168.13     15.46 o 
  -2  10   0       30.53       47.56     13.21 o 
  -1  10   0       11.21       18.73     11.84 o 
   0  10   0      662.80      592.33     23.23 o 
   1  10   0       40.03       25.28     19.14 o 
   2  10   0        0.91       -1.95     25.37 o 
   3  10   0        4.14       -8.29     27.22 o 
   4  10   0      297.84      348.49     41.33 o 
   5  10   0      146.59      141.21     37.32 o 
   6  10   0        2.54        2.22     37.18 o 
 -10  11   0       29.02       26.79     47.06 o 
  -9  11   0        0.39       15.71     41.71 o 
  -8  11   0       68.87       36.21     28.96 o 
  -7  11   0       12.49      -25.34     25.34 o 
  -6  11   0       16.12       -7.11     24.22 o 
  -5  11   0      196.66      146.24     22.44 o 
  -4  11   0       21.94        6.85     18.63 o 
  -3  11   0      114.58      118.31     21.05 o 
  -2  11   0       49.94       35.35     16.64 o 
  -1  11   0      448.54      505.23     24.44 o 
   0  11   0       40.75       60.72     16.62 o 
   1  11   0       69.91       90.50     23.79 o 
   2  11   0      136.26      143.32     45.92 o 
   3  11   0      136.40      112.29     47.31 o 
   4  11   0        3.56       -2.44     44.21 o 
   5  11   0        0.07       24.57     50.07 o 
  -9  12   0       64.35       65.01     47.22 o 
  -8  12   0       33.01       25.30     40.69 o 
  -7  12   0       53.00       59.72     30.01 o 
  -6  12   0       45.23       36.19     23.25 o 
  -5  12   0        0.88      -20.29     20.29 o 
  -4  12   0      108.45      126.69     24.46 o 
  -3  12   0        1.79       -0.10     20.30 o 
  -2  12   0       62.83       77.17     23.32 o 
  -1  12   0        0.47       -3.83     21.39 o 
   0  12   0       20.05       34.74     42.43 o 
   1  12   0       92.48       86.17     44.81 o 
   2  12   0        3.89       11.34     44.81 o 
   3  12   0        6.18       -8.30     47.98 o 
  -7  13   0        9.61       38.90     31.38 o 
  -6  13   0        3.07       21.27     29.65 o 
  -5  13   0        0.13      -10.49     27.89 o 
  -4  13   0       76.35       96.06     32.35 o 
  -3  13   0       12.15       -0.34     30.43 o 
  -2  13   0       13.51       37.70     31.64 o 
  -1  13   0       22.18       46.28     32.67 o 
   0  13   0      179.76      205.26     55.99 o 
   1  13   0        6.18       39.05     49.72 o 
  -4  14   0        0.64        6.86     33.47 o 
  -3  14   0        7.07      -13.07     31.80 o 
   1 -14   1       15.55       12.22     49.59 o 
   2 -14   1        3.57      -11.42     32.70 o 
   3 -14   1        5.39       -3.76     32.69 o 
   4 -14   1        1.54        0.95     32.24 o 
   5 -14   1        3.68       10.66     32.24 o 
  -2 -13   1        3.95       11.37     46.80 o 
  -1 -13   1        0.12       11.31     47.98 o 
   0 -13   1       28.69       47.37     47.66 o 
   1 -13   1        2.01       -1.36     30.47 o 
   2 -13   1       48.45       63.77     31.94 o 
   3 -13   1        5.85       -7.10     26.41 o 
   4 -13   1        5.31        4.64     27.46 o 
   5 -13   1        0.89       26.93     28.32 o 
   6 -13   1       17.67       31.61     30.24 o 
   7 -13   1       79.92       61.39     31.14 o 
   8 -13   1       44.52       63.90     45.44 o 
  -4 -12   1        5.18       26.03     53.39 o 
  -3 -12   1       94.21       87.88     49.37 o 
  -2 -12   1       45.67        7.70     45.85 o 
  -1 -12   1        0.17       -6.59     38.92 o 
   0 -12   1        7.51       54.21     43.00 o 
   1 -12   1       74.09       55.08     29.19 o 
   2 -12   1       49.16       60.89     22.49 o 
   3 -12   1        3.12       -5.38     19.83 o 
   4 -12   1       19.42       22.04     21.29 o 
   5 -12   1       45.13       44.82     21.87 o 
   6 -12   1        2.02      -15.97     21.25 o 
   7 -12   1        0.02       22.23     38.79 o 
   8 -12   1      149.73      220.81     50.35 o 
   9 -12   1       54.57       76.10     47.44 o 
  -5 -11   1       58.34       79.01     56.37 o 
  -4 -11   1       53.34       38.77     33.70 o 
  -3 -11   1        2.02        0.20     30.04 o 
  -2 -11   1        6.02       -2.36     27.62 o 
  -1 -11   1      161.48      154.28     30.75 o 
   0 -11   1        1.84       10.93     15.10 o 
   1 -11   1       50.84       55.48     17.65 o 
   2 -11   1       16.31       10.50     15.71 o 
   3 -11   1       50.96       55.31     17.07 o 
   4 -11   1      205.78      202.64     20.00 o 
   5 -11   1       96.99       97.81     18.14 o 
   6 -11   1        0.73        5.96     25.18 o 
   7 -11   1       25.40       -3.04     26.52 o 
   8 -11   1        8.63      -15.78     27.61 o 
   9 -11   1        0.45        3.61     42.62 o 
  10 -11   1        7.21       50.35     48.36 o 
  -6 -10   1       75.44       84.90     39.71 o 
  -5 -10   1       54.57       62.63     34.19 o 
  -4 -10   1        0.83       -2.67     28.01 o 
  -3 -10   1        5.84      -26.69     27.03 o 
  -2 -10   1      165.54      162.05     24.07 o 
  -1 -10   1      572.57      556.35     37.72 o 
   0 -10   1        1.81       -1.10     11.68 o 
   1 -10   1      122.28      103.50     14.74 o 
   2 -10   1      309.65      256.08     16.93 o 
   3 -10   1      409.60      382.12     19.88 o 
   4 -10   1      129.44      139.29     15.23 o 
   5 -10   1      130.14      153.63     18.01 o 
   6 -10   1      473.18      523.45     26.71 o 
   7 -10   1       14.14        3.55     19.00 o 
   8 -10   1       16.43       17.81     26.05 o 
   9 -10   1       93.81       87.17     30.45 o 
  10 -10   1      223.34      265.34     55.23 o 
  11 -10   1       49.53       37.02     46.99 o 
  -7  -9   1      172.50      208.93     44.18 o 
  -6  -9   1       18.99       19.08     31.96 o 
  -5  -9   1        0.55       28.69     29.46 o 
  -4  -9   1       58.53       37.52     28.35 o 
  -3  -9   1       63.81       71.45     21.37 o 
  -2  -9   1       18.30       16.22     15.00 o 
  -1  -9   1       40.94       52.38     15.07 o 
   0  -9   1      755.27      671.37     22.93 o 
   1  -9   1      341.56      350.65     16.22 o 
   2  -9   1       11.02       14.64     10.76 o 
   3  -9   1      491.16      435.94     19.49 o 
   4  -9   1      247.11      220.17     17.10 o 
   5  -9   1      584.72      630.05     50.84 o 
   6  -9   1      170.70      171.85     17.70 o 
   7  -9   1       38.29       28.22     16.01 o 
   8  -9   1        1.09       -0.22     19.81 o 
   9  -9   1      183.48      168.91     31.53 o 
  10  -9   1        0.83        4.97     41.96 o 
  11  -9   1       11.56        2.53     43.48 o 
  12  -9   1       54.85       89.08     55.83 o 
  -8  -8   1      113.05       96.85     40.43 o 
  -7  -8   1        5.77       18.77     35.19 o 
  -6  -8   1       19.39       34.98     31.33 o 
  -5  -8   1      156.24      136.46     31.32 o 
  -4  -8   1       31.94       36.27     19.99 o 
  -3  -8   1      321.24      258.91     24.53 o 
  -2  -8   1       64.12       36.60     11.78 o 
  -1  -8   1      776.49      767.04     33.28 o 
   0  -8   1      554.29      503.44     16.51 o 
   1  -8   1      461.51      412.82     13.79 o 
   2  -8   1      186.40      169.74     11.01 o 
   3  -8   1       11.98        6.15      9.19 o 
   4  -8   1     1558.79     1429.46     95.19 o 
   5  -8   1       38.17       26.03     10.96 o 
   6  -8   1       46.47       54.79     12.29 o 
   7  -8   1      395.36      416.46     23.91 o 
   8  -8   1      126.82      147.28     19.37 o 
   9  -8   1      230.79      247.50     21.78 o 
  10  -8   1        1.83        1.11     38.03 o 
  11  -8   1      190.51      178.66     52.47 o 
  12  -8   1       53.89       98.14     54.69 o 
  -9  -7   1       67.04       44.92     40.39 o 
  -8  -7   1       22.97       18.89     33.91 o 
  -7  -7   1       54.04       61.83     33.85 o 
  -6  -7   1     1027.56     1026.02     49.99 o 
  -5  -7   1      902.16      900.34     36.08 o 
  -4  -7   1      103.54      109.79     14.74 o 
  -3  -7   1        4.76       -7.77     10.64 o 
  -2  -7   1      540.50      464.65     44.16 o 
  -1  -7   1       41.53       21.92      9.32 o 
   0  -7   1        1.04        1.72      7.41 o 
   1  -7   1      508.87      521.73     15.82 o 
   2  -7   1      630.94      664.30     35.46 o 
   3  -7   1       22.33       20.28      6.78 o 
   4  -7   1      110.93      121.60      8.35 o 
   5  -7   1       61.47       71.19     10.76 o 
   6  -7   1      597.23      666.74     20.96 o 
   7  -7   1     1004.50     1038.57     41.77 o 
   8  -7   1      638.24      665.20     24.09 o 
   9  -7   1       17.92        8.61     16.20 o 
  10  -7   1       57.79       63.07     20.12 o 
  11  -7   1       39.67       -3.67     44.21 o 
  12  -7   1       20.67       12.51     50.51 o 
 -10  -6   1       33.14       45.52     41.87 o 
  -9  -6   1       60.10       68.43     38.77 o 
  -8  -6   1        6.20        4.63     30.75 o 
  -7  -6   1        6.78        2.07     29.38 o 
  -6  -6   1       15.24        6.18     25.81 o 
  -5  -6   1       29.90       32.39     11.86 o 
  -4  -6   1       14.32       26.05     10.54 o 
  -3  -6   1      977.97      953.73     33.04 o 
  -2  -6   1      817.88      875.15     32.93 o 
  -1  -6   1        1.27        4.15      5.78 o 
   0  -6   1       32.56        9.40      5.37 o 
   1  -6   1     5522.64     5209.76    146.92 o 
   2  -6   1     2294.08     2106.04    105.84 o 
   3  -6   1     1315.79     1253.71     65.99 o 
   4  -6   1       70.30       66.11      7.27 o 
   5  -6   1       94.98       84.88      8.26 o 
   6  -6   1       10.38       20.16      9.05 o 
   7  -6   1        0.62      -10.99     11.06 o 
   8  -6   1      278.19      298.38     16.38 o 
   9  -6   1      270.08      274.04     19.11 o 
  10  -6   1      434.96      430.23     23.44 o 
  11  -6   1      284.37      320.70     35.11 o 
  12  -6   1      215.70      171.76     53.26 o 
  13  -6   1       34.69        8.99     55.73 o 
 -10  -5   1       15.41       26.33     39.03 o 
  -9  -5   1      418.63      424.79     45.13 o 
  -8  -5   1      784.80      799.51     51.82 o 
  -7  -5   1      159.14      174.06     31.38 o 
  -6  -5   1       28.40       34.57     12.74 o 
  -5  -5   1      283.78      311.86     16.03 o 
  -4  -5   1     7333.25     7683.87     79.69 o 
  -3  -5   1      430.15      404.86     13.15 o 
  -2  -5   1     1041.51      826.26    129.16 o 
  -1  -5   1        5.58        9.53      4.59 o 
   0  -5   1     5659.97     5201.19    234.02 o 
   1  -5   1      243.34      294.71     12.08 o 
   2  -5   1      285.80      277.70     20.37 o 
   3  -5   1       28.89       32.49      4.64 o 
   4  -5   1     2844.21     2834.54    107.53 o 
   5  -5   1     3570.88     3778.42     95.50 o 
   6  -5   1       48.46       34.90      8.23 o 
   7  -5   1      386.27      377.58     14.78 o 
   8  -5   1      473.61      510.47     19.64 o 
   9  -5   1      590.55      563.22     25.02 o 
  10  -5   1      284.13      291.62     23.63 o 
  11  -5   1       12.22        4.10     23.59 o 
  12  -5   1        4.94      -10.87     30.39 o 
  13  -5   1        2.19        3.86     54.02 o 
 -11  -4   1      135.34      161.85     44.17 o 
 -10  -4   1      667.62      667.73     92.77 o 
  -9  -4   1      400.18      406.17     42.17 o 
  -8  -4   1       26.64       -5.24     27.26 o 
  -7  -4   1       40.17       49.12     13.22 o 
  -6  -4   1      175.62      195.03     14.29 o 
  -5  -4   1      516.94      529.29     17.37 o 
  -4  -4   1      351.58      383.37     14.03 o 
  -3  -4   1        4.82        5.89      6.84 o 
  -2  -4   1     4473.86     4395.74    164.61 o 
  -1  -4   1     3623.21     3347.88    122.33 o 
   0  -4   1     5348.69     4436.68    196.74 o 
   1  -4   1      262.86      261.15      8.37 o 
   2  -4   1      205.36      194.58     10.67 o 
   3  -4   1      227.60      248.46      7.05 o 
   4  -4   1     4845.76     5400.81    102.17 o 
   5  -4   1     1829.43     1967.65     25.56 o 
   6  -4   1      291.65      323.29     12.52 o 
   7  -4   1      286.02      276.86     14.18 o 
   8  -4   1      106.55       92.41     12.30 o 
   9  -4   1        1.42       11.28     12.96 o 
  10  -4   1      199.62      159.69     21.55 o 
  11  -4   1      494.72      458.70     34.16 o 
  12  -4   1      331.65      325.76     33.77 o 
  13  -4   1       24.85       27.08     56.59 o 
 -11  -3   1       27.22       10.29     38.07 o 
 -10  -3   1       51.22       28.25     33.79 o 
  -9  -3   1      216.44      202.77     45.27 o 
  -8  -3   1      504.90      477.27     40.44 o 
  -7  -3   1     3935.15     3982.39     57.17 o 
  -6  -3   1     1990.63     2082.59     32.76 o 
  -5  -3   1     2519.52     2689.40     31.39 o 
  -4  -3   1      690.61      686.56     15.26 o 
  -3  -3   1    11370.84    11994.46    154.88 o 
  -2  -3   1     1083.43     1056.07     12.43 o 
  -1  -3   1     2067.52     2161.49     72.18 o 
   0  -3   1      171.89      155.65      9.38 o 
   1  -3   1      472.04      482.15     24.11 o 
   2  -3   1        6.20       10.57      2.74 o 
   3  -3   1      730.27      704.46     11.16 o 
   4  -3   1     2085.10     2453.85     22.30 o 
   5  -3   1      553.28      604.63     12.17 o 
   6  -3   1     4596.17     4710.91     65.93 o 
   7  -3   1     1363.29     1294.49     69.21 o 
   8  -3   1     2334.94     2259.01     46.36 o 
   9  -3   1      118.19       94.80     15.16 o 
  10  -3   1      335.80      312.99     28.28 o 
  11  -3   1      551.93      543.03     36.15 o 
  12  -3   1        9.14        7.26     27.65 o 
  13  -3   1        0.31       10.90     36.32 o 
 -12  -2   1      444.10      393.22     51.21 o 
 -11  -2   1      128.20       81.74     38.39 o 
 -10  -2   1       24.37       28.87     31.13 o 
  -9  -2   1      293.65      290.73     37.20 o 
  -8  -2   1     3086.23     3155.74     62.68 o 
  -7  -2   1      348.72      389.62     18.37 o 
  -6  -2   1       20.70       26.64      9.45 o 
  -5  -2   1      224.79      306.32     13.00 o 
  -4  -2   1        5.32        7.71      5.85 o 
  -3  -2   1      620.00      694.00     10.52 o 
  -2  -2   1       17.62       13.21      3.55 o 
  -1  -2   1       30.83       23.66      4.79 o 
   0  -2   1     1708.20     1037.01     90.18 o 
   2  -2   1     3413.55     3819.27     42.13 o 
   3  -2   1      135.73      157.70      6.00 o 
   4  -2   1      438.55      413.27     12.45 o 
   5  -2   1     2104.92     2282.72     33.59 o 
   6  -2   1     5173.41     3950.71    796.33 o 
   7  -2   1      888.41      803.34     47.23 o 
   8  -2   1      264.41      289.03     18.16 o 
   9  -2   1      123.59      125.84     18.84 o 
  10  -2   1       24.71        9.98     27.34 o 
  11  -2   1        9.53      -10.95     31.93 o 
  12  -2   1       70.27       50.68     36.68 o 
  13  -2   1      540.67      406.78     41.97 o 
 -12  -1   1       40.33       34.89     39.67 o 
 -11  -1   1       13.94       17.20     33.42 o 
 -10  -1   1      111.38      101.91     31.71 o 
  -9  -1   1      387.06      376.81     29.63 o 
  -8  -1   1      882.93      936.52     26.53 o 
  -7  -1   1        2.44       -9.98      9.98 o 
  -6  -1   1     1086.36     1017.26     19.26 o 
  -5  -1   1      544.11      409.52     33.30 o 
  -4  -1   1    16024.28    17851.08    137.45 o 
  -3  -1   1     1956.38     2251.24     24.02 o 
  -2  -1   1    11784.77    13494.78    133.56 o 
  -1  -1   1      696.18      626.36    146.20 o 
   2  -1   1     2123.71     2150.72    187.75 o 
   3  -1   1      331.67      360.92      8.13 o 
   4  -1   1      241.41      195.89     11.56 o 
   5  -1   1       25.05       17.18      6.30 o 
   6  -1   1      112.51      130.61     10.52 o 
   7  -1   1     2929.39     2913.02     31.02 o 
   8  -1   1     1013.42     1009.86     28.93 o 
   9  -1   1       72.66       54.36     20.94 o 
  10  -1   1        2.89       12.25     28.10 o 
  11  -1   1      154.60      124.01     35.83 o 
  12  -1   1      354.65      327.74     47.05 o 
 -12   0   1       42.09       22.27     38.99 o 
 -11   0   1     1575.08     1499.76    120.83 o 
 -10   0   1     1175.52     1028.88     55.53 o 
  -9   0   1      184.29      187.86     25.06 o 
  -8   0   1      168.82      146.34     14.97 o 
  -7   0   1     6444.33     6501.06     94.15 o 
  -6   0   1     2074.16     1911.43    117.99 o 
  -5   0   1       23.88       10.90      6.10 o 
  -4   0   1      798.09      907.68     11.43 o 
  -3   0   1       57.68       53.11      4.13 o 
  -2   0   1      274.75      333.81      5.09 o 
   1   0   1       30.87        6.29      4.14 o 
   2   0   1     3844.77     4412.03     39.44 o 
   3   0   1    17607.04    19417.53     96.33 o 
   4   0   1      225.94      240.41      8.79 o 
   5   0   1      578.17      681.48     14.68 o 
   6   0   1     2404.99     2502.29     44.73 o 
   7   0   1     2101.83     2304.39     29.16 o 
   8   0   1      114.04      117.48     13.99 o 
   9   0   1      213.02      153.20     30.41 o 
  10   0   1       72.34       40.26     31.10 o 
  11   0   1       27.61       -6.07     34.00 o 
  12   0   1       45.50       37.47     39.53 o 
 -13   1   1      123.23       77.41     41.21 o 
 -12   1   1      168.25      196.00     41.74 o 
 -11   1   1        0.38      -14.08     30.86 o 
 -10   1   1      214.33      203.81     27.25 o 
  -9   1   1      212.12      139.27     39.73 o 
  -8   1   1        7.41       -3.70     12.21 o 
  -7   1   1      883.00      934.20     23.62 o 
  -6   1   1     2311.14     2476.50     40.42 o 
  -5   1   1      522.40      572.64     12.10 o 
  -4   1   1     5712.16     6597.21     63.44 o 
  -3   1   1     7449.30     8807.30     95.81 o 
  -1   1   1       97.58       52.04     28.21 o 
   0   1   1     3097.79     1956.24    612.37 o 
   2   1   1    18011.19    20472.76    111.44 o 
   3   1   1     2815.58     3242.64     46.98 o 
   4   1   1     1425.31     1900.00     22.13 o 
   5   1   1     2123.36     2469.44     28.01 o 
   6   1   1       35.82       35.08      9.65 o 
   7   1   1        1.43        4.38     10.84 o 
   8   1   1      525.79      502.89     21.47 o 
   9   1   1      592.54      592.39     48.15 o 
  10   1   1      185.08      172.20     36.56 o 
  11   1   1       71.26       86.79     38.18 o 
  12   1   1        1.70       -2.25     42.42 o 
 -13   2   1       82.08       54.93     38.82 o 
 -12   2   1      428.48      364.67     35.95 o 
 -11   2   1       10.97      -11.15     23.62 o 
 -10   2   1     1025.66      986.80     34.00 o 
  -9   2   1     1131.74     1083.15     35.92 o 
  -8   2   1     9113.47     8788.02    195.74 o 
  -7   2   1      199.45      184.88     11.83 o 
  -6   2   1     2997.52     3084.14     55.53 o 
  -5   2   1     4152.28     4215.49     57.51 o 
  -4   2   1      291.95      278.52      8.16 o 
  -3   2   1       36.25       44.53      3.22 o 
  -2   2   1      561.77      480.35     14.70 o 
  -1   2   1     2393.46     2210.10    130.51 o 
   0   2   1     7573.90     6327.76    569.11 o 
   1   2   1      854.12      800.61     31.44 o 
   2   2   1      247.25      274.84      7.14 o 
   3   2   1      422.47      347.37     48.09 o 
   4   2   1    14980.67    17008.18    123.21 o 
   5   2   1      704.72      662.80     16.30 o 
   6   2   1      363.06      324.39     15.13 o 
   7   2   1       22.03       27.35     11.60 o 
   8   2   1      241.98      243.99     21.58 o 
   9   2   1      206.56      176.29     34.27 o 
  10   2   1       44.42       43.40     34.04 o 
  11   2   1       80.25       66.49     38.18 o 
  12   2   1        9.71        4.85     43.85 o 
 -13   3   1       23.63        0.12     34.83 o 
 -12   3   1      218.99      230.86     38.92 o 
 -11   3   1      531.63      509.44     34.95 o 
 -10   3   1       11.65       -1.73     17.68 o 
  -9   3   1        2.69        0.38     13.94 o 
  -8   3   1      377.12      402.99     21.17 o 
  -7   3   1       44.07       46.17      9.45 o 
  -6   3   1      511.93      563.74     13.94 o 
  -5   3   1     3747.97     4047.02     95.21 o 
  -4   3   1     1466.61     1784.90     36.09 o 
  -3   3   1     3735.54     4014.65    141.13 o 
  -2   3   1    13033.73    13357.95   1258.16 o 
  -1   3   1    11602.01     9782.86    788.34 o 
   0   3   1     5636.95     4969.02    317.05 o 
   1   3   1      285.42      337.88     17.10 o 
   2   3   1      358.08      347.82      9.51 o 
   3   3   1     3208.92     3142.33    152.91 o 
   4   3   1      208.34      229.11     11.48 o 
   5   3   1       59.32       55.51      9.77 o 
   6   3   1      395.89      380.18     17.53 o 
   7   3   1       59.54       55.67     12.89 o 
   8   3   1       18.82       15.56     26.42 o 
   9   3   1        0.19      -13.06     31.05 o 
  10   3   1      494.03      548.67     51.32 o 
  11   3   1      162.89      129.38     44.92 o 
 -13   4   1       33.52       16.61     37.07 o 
 -12   4   1      342.23      273.80     40.34 o 
 -11   4   1      867.84      800.91     80.85 o 
 -10   4   1      275.76      241.56     23.21 o 
  -9   4   1      737.58      718.56     26.30 o 
  -8   4   1     1181.54     1178.22     39.13 o 
  -7   4   1     4863.73     5075.89    108.64 o 
  -6   4   1     2353.47     2426.07     44.38 o 
  -5   4   1      551.41      578.36     11.53 o 
  -4   4   1      817.98      845.29     28.90 o 
  -3   4   1     1354.34     1275.37     40.01 o 
  -2   4   1     4330.06     4516.68    218.84 o 
  -1   4   1       46.96       38.45      3.45 o 
   0   4   1      210.01      245.70     13.86 o 
   1   4   1       54.66       53.32      4.70 o 
   2   4   1      129.49      142.88      7.37 o 
   3   4   1      156.91      155.50      8.86 o 
   4   4   1       41.38       30.74      7.94 o 
   5   4   1     1142.27     1172.20     22.18 o 
   6   4   1      399.25      453.31     19.42 o 
   7   4   1      166.95      207.97     25.26 o 
   8   4   1      293.66      243.98     36.13 o 
   9   4   1      102.80       43.11     33.07 o 
  10   4   1       86.17       80.25     40.32 o 
  11   4   1       62.72       89.80     46.15 o 
 -13   5   1      266.62      228.07     62.70 o 
 -12   5   1      220.87      202.33     36.93 o 
 -11   5   1        2.88      -11.83     26.69 o 
 -10   5   1      318.71      326.26     24.02 o 
  -9   5   1       55.79       62.10     14.00 o 
  -8   5   1      138.28      112.04     13.34 o 
  -7   5   1        0.08       11.99     10.16 o 
  -6   5   1       68.56       60.28      9.46 o 
  -5   5   1       15.62       11.26      6.73 o 
  -4   5   1     8280.51     9180.77    347.36 o 
  -3   5   1     2663.92     2846.03    137.00 o 
  -2   5   1       33.27       44.44      4.32 o 
  -1   5   1      531.60      473.46     24.03 o 
   0   5   1     1545.28     1220.38     56.49 o 
   1   5   1     6929.85     7002.16    406.87 o 
   2   5   1      334.92      314.07     12.57 o 
   3   5   1       48.63       45.58      8.78 o 
   4   5   1     4489.72     4440.51    142.12 o 
   5   5   1      392.46      408.81     20.55 o 
   6   5   1       64.86       57.04     16.96 o 
   7   5   1      184.25      191.11     34.41 o 
   8   5   1       65.33       93.32     33.55 o 
   9   5   1       11.59       22.96     36.99 o 
  10   5   1       46.70       73.56     39.97 o 
 -12   6   1        2.70        7.45     32.63 o 
 -11   6   1       65.93       88.42     29.83 o 
 -10   6   1      852.68      934.32     31.28 o 
  -9   6   1      747.34      755.08     26.06 o 
  -8   6   1      124.23      122.18     14.84 o 
  -7   6   1      164.95      159.80     13.96 o 
  -6   6   1     2341.95     2370.75     47.70 o 
  -5   6   1     3760.61     3850.76    134.86 o 
  -4   6   1      228.26      240.04     16.05 o 
  -3   6   1      532.63      502.18     35.71 o 
  -2   6   1     1286.80     1273.91     72.51 o 
  -1   6   1     1115.94     1004.13     49.46 o 
   0   6   1       85.56       70.87      7.08 o 
   1   6   1        0.96       -2.57      6.63 o 
   2   6   1      105.27      111.97     11.42 o 
   3   6   1       21.13       24.12     10.50 o 
   4   6   1     1830.97     1623.19    204.27 o 
   5   6   1        0.21        8.82     15.97 o 
   6   6   1      300.04      317.15     34.92 o 
   7   6   1      218.41      269.23     38.40 o 
   8   6   1       63.18       89.83     35.69 o 
   9   6   1      119.60       77.87     38.50 o 
  10   6   1        7.97       -0.38     59.57 o 
 -12   7   1       78.44       71.98     51.17 o 
 -11   7   1      483.28      489.78     41.58 o 
 -10   7   1      304.84      331.31     28.90 o 
  -9   7   1       53.06       67.81     16.26 o 
  -8   7   1      446.97      467.62     22.57 o 
  -7   7   1        9.48       11.98     12.16 o 
  -6   7   1        0.03       -0.51     10.75 o 
  -5   7   1      197.36      181.15     12.76 o 
  -4   7   1       77.89       76.61      9.38 o 
  -3   7   1     1540.14     1309.85     65.88 o 
  -2   7   1      459.95      430.42     15.31 o 
  -1   7   1      163.93      161.80     10.24 o 
   0   7   1        8.29        6.54      8.30 o 
   1   7   1     1201.44     1132.29     62.51 o 
   2   7   1     1254.19     1202.95     52.82 o 
   3   7   1      917.93      917.18     43.19 o 
   4   7   1      585.38      584.94     46.73 o 
   5   7   1      113.75      109.42     22.93 o 
   6   7   1      244.45      230.33     34.99 o 
   7   7   1        4.31        5.35     31.83 o 
   8   7   1      104.45      119.69     38.20 o 
   9   7   1        2.23        7.54     39.96 o 
 -12   8   1       80.98       37.56     50.45 o 
 -11   8   1       14.76        8.49     43.95 o 
 -10   8   1        0.13       -3.39     22.91 o 
  -9   8   1      258.42      283.69     27.09 o 
  -8   8   1      546.22      565.41     27.21 o 
  -7   8   1      232.83      215.48     18.22 o 
  -6   8   1       13.98       16.28     12.93 o 
  -5   8   1      134.17      102.33     12.80 o 
  -4   8   1     5970.22     5652.83    259.43 o 
  -3   8   1      950.10      923.66     35.03 o 
  -2   8   1        4.61        1.87      7.95 o 
  -1   8   1        9.52        2.28      9.80 o 
   0   8   1      494.31      451.21     21.34 o 
   1   8   1        1.97       12.61     12.93 o 
   2   8   1        6.44       -1.84     14.21 o 
   3   8   1      148.18      146.15     20.84 o 
   4   8   1        4.25       12.32     20.32 o 
   5   8   1       28.58       40.22     29.37 o 
   6   8   1      123.78      132.17     35.79 o 
   7   8   1        1.08       36.61     35.08 o 
   8   8   1       80.96      107.55     40.26 o 
 -11   9   1       85.06      109.06     50.19 o 
 -10   9   1      241.41      245.32     37.34 o 
  -9   9   1      319.52      326.96     36.60 o 
  -8   9   1        0.67      -10.51     23.96 o 
  -7   9   1       32.53       35.98     18.66 o 
  -6   9   1       66.72       90.11     15.31 o 
  -5   9   1      281.49      295.43     21.81 o 
  -4   9   1     1792.61     1622.63     97.39 o 
  -3   9   1      348.31      275.97     16.19 o 
  -2   9   1      252.21      222.64     13.91 o 
  -1   9   1       64.36       64.31     12.68 o 
   0   9   1      705.55      722.45     23.50 o 
   1   9   1       98.85      124.71     17.34 o 
   2   9   1       12.36        4.82     17.83 o 
   3   9   1      259.11      296.99     27.37 o 
   4   9   1      237.11      248.90     35.98 o 
   5   9   1      191.67      198.03     35.81 o 
   6   9   1        1.16       15.09     33.94 o 
   7   9   1        6.99        8.55     55.67 o 
 -11  10   1       35.10       24.83     47.88 o 
 -10  10   1       15.67       49.56     45.06 o 
  -9  10   1        2.35       -1.18     28.21 o 
  -8  10   1       35.68       43.56     26.97 o 
  -7  10   1      520.74      478.81     37.13 o 
  -6  10   1      107.60      103.23     20.46 o 
  -5  10   1      236.89      270.93     39.13 o 
  -4  10   1        9.53       17.60     12.74 o 
  -3  10   1      312.16      318.24     18.28 o 
  -2  10   1      526.81      533.35     19.78 o 
  -1  10   1       53.97       58.29     12.85 o 
   0  10   1       14.14       10.18     15.92 o 
   1  10   1       22.64       19.18     19.53 o 
   2  10   1       55.33       57.11     22.71 o 
   3  10   1       10.03       -8.72     27.30 o 
   4  10   1       22.29        0.73     30.70 o 
   5  10   1        6.20       15.90     50.16 o 
   6  10   1        4.52       17.48     51.74 o 
 -10  11   1        9.55       10.51     43.80 o 
  -9  11   1        8.43       -5.78     30.39 o 
  -8  11   1      169.76      155.39     33.25 o 
  -7  11   1       21.15       20.72     26.28 o 
  -6  11   1        0.62       -9.97     22.72 o 
  -5  11   1        9.48        3.77     18.92 o 
  -4  11   1      114.36      117.84     22.24 o 
  -3  11   1       13.69       24.45     18.81 o 
  -2  11   1       16.87       19.72     18.51 o 
  -1  11   1       42.82       57.97     18.02 o 
   0  11   1        1.69        5.41     20.36 o 
   1  11   1       60.27       55.09     28.81 o 
   2  11   1      260.54      237.03     52.50 o 
   3  11   1        3.00      -11.34     40.88 o 
   4  11   1        8.82      -18.78     49.24 o 
  -9  12   1        1.35      -11.21     41.74 o 
  -8  12   1       76.20       76.63     43.57 o 
  -7  12   1        1.85      -11.58     27.33 o 
  -6  12   1       52.18       15.35     22.52 o 
  -5  12   1       76.38       47.43     22.51 o 
  -4  12   1      130.60      142.61     24.71 o 
  -3  12   1       57.84       74.75     23.58 o 
  -2  12   1       43.22       57.93     23.19 o 
  -1  12   1      202.07      256.82     24.59 o 
   0  12   1       10.88       59.60     43.16 o 
   1  12   1       80.74      139.94     50.03 o 
   2  12   1        0.10       26.32     47.22 o 
   3  12   1        9.64      -13.11     49.18 o 
  -7  13   1       19.89        8.62     30.67 o 
  -6  13   1       57.19       56.59     32.10 o 
  -5  13   1       15.84        3.79     28.78 o 
  -4  13   1        0.09        1.85     29.92 o 
  -3  13   1        4.55       15.77     31.08 o 
  -2  13   1        0.63      -16.17     30.21 o 
  -1  13   1       24.08       -1.73     31.06 o 
   0  13   1        0.05        0.73     45.38 o 
   1  13   1        0.74      -10.32     49.34 o 
   0 -14   2       25.29       16.47     50.54 o 
   1 -14   2        4.20       10.42     46.11 o 
   2 -14   2        0.27        7.56     31.63 o 
   3 -14   2        4.72       33.38     33.27 o 
   4 -14   2       13.69        5.45     30.54 o 
   5 -14   2        0.09        1.80     30.26 o 
   6 -14   2       28.77       61.18     42.07 o 
  -2 -13   2       28.90      -13.21     49.78 o 
  -1 -13   2        1.49        7.00     44.11 o 
   0 -13   2        6.01        1.27     41.80 o 
   1 -13   2       18.41       75.19     31.11 o 
   2 -13   2       46.79       58.82     30.74 o 
   3 -13   2      111.05      152.19     33.28 o 
   4 -13   2        5.70       -4.82     27.86 o 
   5 -13   2      119.15      132.34     31.39 o 
   6 -13   2        4.49        1.62     36.46 o 
   7 -13   2       59.85       82.75     45.54 o 
   8 -13   2       36.96       16.88     44.94 o 
  -4 -12   2        0.18      -17.42     50.92 o 
  -3 -12   2       33.30        7.61     32.87 o 
  -2 -12   2      103.20      151.96     35.19 o 
  -1 -12   2        1.53       -3.75     27.99 o 
   0 -12   2        6.36       22.36     27.26 o 
   1 -12   2        7.16       -1.85     20.90 o 
   2 -12   2      104.65      132.39     20.89 o 
   3 -12   2       24.31       29.27     18.20 o 
   4 -12   2       23.71        5.71     20.30 o 
   5 -12   2       11.15        3.13     20.77 o 
   6 -12   2        0.07       14.22     37.18 o 
   7 -12   2       17.84       39.24     38.13 o 
   8 -12   2       12.36      -15.74     40.82 o 
   9 -12   2        5.92      -10.42     44.18 o 
  -6 -11   2       21.22       -4.15     55.48 o 
  -5 -11   2        8.68       23.58     33.82 o 
  -4 -11   2        0.82      -29.65     29.65 o 
  -3 -11   2        9.22      -13.33     28.80 o 
  -2 -11   2       18.17       12.11     27.67 o 
  -1 -11   2      219.83      182.51     32.43 o 
   0 -11   2       56.97       35.16     15.62 o 
   1 -11   2       62.89       61.94     17.60 o 
   2 -11   2      314.57      380.00     23.81 o 
   3 -11   2        0.08       -2.34     14.91 o 
   4 -11   2       70.00       83.86     17.55 o 
   5 -11   2      145.83      188.67     35.12 o 
   6 -11   2      755.13      821.08     37.77 o 
   7 -11   2      109.21       74.15     28.20 o 
   8 -11   2       81.87       97.06     44.33 o 
   9 -11   2       94.50       73.34     43.23 o 
  10 -11   2      109.88       97.69     51.08 o 
  -7 -10   2        0.93      -37.43     37.48 o 
  -6 -10   2       34.10       14.42     34.93 o 
  -5 -10   2       60.57       43.17     33.02 o 
  -4 -10   2        1.50        0.84     27.86 o 
  -3 -10   2       44.52       23.76     26.98 o 
  -2 -10   2      111.32      149.33     23.86 o 
  -1 -10   2      363.34      374.92     24.14 o 
   0 -10   2      483.71      499.33     20.40 o 
   1 -10   2      252.44      226.39     16.48 o 
   2 -10   2        1.72        7.25     11.89 o 
   3 -10   2      308.62      293.50     17.26 o 
   4 -10   2        3.90       17.56     14.37 o 
   5 -10   2      106.49      118.60     17.15 o 
   6 -10   2        0.39       -9.45     17.27 o 
   7 -10   2        6.23       17.67     19.84 o 
   8 -10   2       37.42       32.86     21.91 o 
   9 -10   2       29.72       56.78     43.45 o 
  10 -10   2       58.48       42.69     46.74 o 
  11 -10   2       13.12      -19.25     48.13 o 
  -8  -9   2       10.91       38.66     40.57 o 
  -7  -9   2       40.01       47.67     44.29 o 
  -6  -9   2      180.15      194.39     39.03 o 
  -5  -9   2       74.13       86.88     32.08 o 
  -4  -9   2       93.17       90.47     29.83 o 
  -3  -9   2       67.44       34.32     19.59 o 
  -2  -9   2      161.22      151.07     17.37 o 
  -1  -9   2        9.04        4.42     10.28 o 
   0  -9   2      128.66      128.52     11.52 o 
   1  -9   2        3.93        4.04      9.69 o 
   2  -9   2       35.45       41.26     10.10 o 
   3  -9   2     1087.44     1074.49     42.54 o 
   4  -9   2      299.92      305.29     17.31 o 
   5  -9   2      415.49      384.04     26.70 o 
   6  -9   2      176.26      172.79     17.99 o 
   7  -9   2      548.02      588.68     26.67 o 
   8  -9   2      905.46      850.31     37.49 o 
   9  -9   2       15.12       12.89     21.72 o 
  10  -9   2       41.07       27.36     44.11 o 
  11  -9   2      252.80      239.75     57.76 o 
  12  -9   2       40.63       25.62     54.25 o 
  -9  -8   2       97.58       68.37     58.43 o 
  -8  -8   2       25.25       20.65     36.74 o 
  -7  -8   2        9.26       10.13     38.33 o 
  -6  -8   2       90.86      124.78     34.09 o 
  -5  -8   2       42.51       34.55     27.05 o 
  -4  -8   2       18.22        0.67     18.91 o 
  -3  -8   2      327.94      338.79     18.86 o 
  -2  -8   2     1084.29     1000.62     54.25 o 
  -1  -8   2        3.48       -2.88     11.51 o 
   0  -8   2      226.98      202.19     11.24 o 
   1  -8   2     1526.64     1442.30     35.32 o 
   2  -8   2     1573.25     1493.02     63.95 o 
   3  -8   2     1201.90     1128.20     60.11 o 
   4  -8   2     1045.80     1119.42     71.60 o 
   5  -8   2       27.67       28.47     10.66 o 
   6  -8   2      329.08      336.22     17.64 o 
   7  -8   2       73.75       81.68     16.37 o 
   8  -8   2       66.95       69.56     20.79 o 
   9  -8   2        9.76        9.85     16.99 o 
  10  -8   2      102.15       73.96     30.57 o 
  11  -8   2       52.55       35.91     47.75 o 
  12  -8   2       78.37       90.82     54.97 o 
  -9  -7   2       26.83       12.49     37.82 o 
  -8  -7   2      165.25      151.86     37.95 o 
  -7  -7   2      248.56      226.54     37.38 o 
  -6  -7   2       62.94      115.00     29.67 o 
  -5  -7   2      767.68      790.91     34.26 o 
  -4  -7   2      211.92      221.82     19.13 o 
  -3  -7   2      978.66      932.24     29.79 o 
  -2  -7   2        1.69       -8.60      8.60 o 
  -1  -7   2       21.54       21.55      8.07 o 
   0  -7   2      161.96      178.27      8.90 o 
   1  -7   2      276.99      256.16     12.24 o 
   2  -7   2        3.73       10.99      6.35 o 
   3  -7   2        0.63        3.31      6.98 o 
   4  -7   2     1735.95     1833.42     87.76 o 
   5  -7   2     1436.75     1440.69     50.57 o 
   6  -7   2      228.29      243.76     14.94 o 
   7  -7   2       66.68       49.47     12.50 o 
   8  -7   2      406.16      462.72     21.84 o 
   9  -7   2     1026.28     1072.97     32.20 o 
  10  -7   2      392.63      392.65     53.47 o 
  11  -7   2      119.14      136.91     31.55 o 
  12  -7   2      329.06      258.24     58.71 o 
 -10  -6   2      114.32      110.97     42.38 o 
  -9  -6   2       81.77       72.30     37.28 o 
  -8  -6   2      333.13      310.24     39.91 o 
  -7  -6   2       21.14       41.78     30.07 o 
  -6  -6   2      372.03      338.22     34.12 o 
  -5  -6   2     1343.44     1325.67     26.41 o 
  -4  -6   2     1961.59     1967.30     27.71 o 
  -3  -6   2      159.57      148.39     11.61 o 
  -2  -6   2      330.54      325.38     12.16 o 
  -1  -6   2     2964.70     2654.08    113.27 o 
   0  -6   2      218.44      159.85      7.05 o 
   1  -6   2      212.10      187.61      7.82 o 
   2  -6   2      660.23      661.06     37.64 o 
   3  -6   2     8582.12     8583.27    346.10 o 
   4  -6   2      300.04      302.19     12.58 o 
   5  -6   2       31.20       39.00      9.48 o 
   6  -6   2        7.08       12.10      9.07 o 
   7  -6   2     1162.57     1267.12     30.18 o 
   8  -6   2      530.79      617.39     19.15 o 
   9  -6   2       31.81       56.80     15.93 o 
  10  -6   2       20.88       21.45     18.06 o 
  11  -6   2      106.58      113.01     22.95 o 
  12  -6   2      150.97      121.38     52.54 o 
  13  -6   2      138.30       94.46     60.77 o 
 -11  -5   2        7.62        0.40     40.41 o 
 -10  -5   2       25.82       22.44     35.71 o 
  -9  -5   2       25.07       55.40     34.50 o 
  -8  -5   2        3.08       -3.08     29.51 o 
  -7  -5   2       38.50       34.40     25.52 o 
  -6  -5   2      475.91      501.41     20.40 o 
  -5  -5   2      263.04      258.63     14.67 o 
  -4  -5   2      307.93      372.88     15.50 o 
  -3  -5   2     1296.23     1337.15     29.60 o 
  -2  -5   2     2350.98     2230.64     72.56 o 
  -1  -5   2     4602.06     4482.10    183.19 o 
   0  -5   2       12.39       -0.95      4.09 o 
   1  -5   2      251.70      215.63      7.43 o 
   2  -5   2      631.18      614.50     26.19 o 
   3  -5   2     1069.25      977.08     28.72 o 
   4  -5   2      852.63      856.42     28.94 o 
   5  -5   2      616.05      706.65     21.36 o 
   6  -5   2     1385.49     1342.03     17.92 o 
   7  -5   2     1410.02     1380.86     23.38 o 
   8  -5   2      987.61      911.78     57.68 o 
   9  -5   2      184.86      172.13     19.44 o 
  10  -5   2     1810.21     1714.87     45.48 o 
  11  -5   2     1074.16     1041.93     66.62 o 
  12  -5   2      184.09      186.13     42.07 o 
  13  -5   2        3.80        1.30     56.05 o 
 -11  -4   2      243.59      206.57     47.44 o 
 -10  -4   2       12.07        4.07     36.28 o 
  -9  -4   2      286.46      283.27     39.18 o 
  -8  -4   2      310.74      320.95     36.13 o 
  -7  -4   2     2089.16     2119.24     32.37 o 
  -6  -4   2      180.48      193.70     14.04 o 
  -5  -4   2      236.17      257.04     13.62 o 
  -4  -4   2     1145.13     1148.30     19.29 o 
  -3  -4   2       37.92       55.40      7.45 o 
  -2  -4   2        8.33        6.22      5.60 o 
  -1  -4   2      868.28      790.21     25.06 o 
   0  -4   2     2977.93     2322.01     62.50 o 
   1  -4   2     3276.28     2859.74    110.93 o 
   2  -4   2     2637.05     2578.88     80.02 o 
   3  -4   2       90.15      108.01      5.11 o 
   4  -4   2    25399.27    28404.50    998.63 o 
   5  -4   2     2560.34     2425.51     39.17 o 
   6  -4   2      792.66      809.32     49.26 o 
   7  -4   2      555.59      584.80     20.29 o 
   8  -4   2      353.01      364.90     32.24 o 
   9  -4   2       42.48       45.21     16.92 o 
  10  -4   2       33.96       21.79     21.61 o 
  11  -4   2       26.46       35.21     24.25 o 
  12  -4   2        0.28      -18.58     25.75 o 
  13  -4   2       54.66       -2.47     51.84 o 
 -12  -3   2      243.60      295.58     72.11 o 
 -11  -3   2        1.09      -20.75     34.21 o 
 -10  -3   2       33.78       29.65     33.65 o 
  -9  -3   2        8.16       14.49     29.42 o 
  -8  -3   2      267.39      199.12     24.22 o 
  -7  -3   2       14.67       21.13     11.73 o 
  -6  -3   2        4.31        7.29      9.94 o 
  -5  -3   2     3112.87     3300.80     31.39 o 
  -4  -3   2     2469.38     2671.22     31.30 o 
  -3  -3   2      586.31      703.91     13.37 o 
  -2  -3   2      196.97      252.87      7.61 o 
  -1  -3   2    13891.75    12729.71    255.68 o 
   0  -3   2    11059.12     8540.08    125.46 o 
   1  -3   2     1478.15     1324.51     42.51 o 
   2  -3   2      108.75      109.82      4.53 o 
   3  -3   2      129.16      172.19      6.33 o 
   4  -3   2     2559.91     2756.02     19.41 o 
   5  -3   2      408.76      393.07     14.46 o 
   6  -3   2        2.73        5.44      7.72 o 
   7  -3   2     1108.82     1097.45     21.62 o 
   8  -3   2      951.93      954.19     26.80 o 
   9  -3   2     1167.52     1090.89     40.05 o 
  10  -3   2      151.65      162.99     34.90 o 
  11  -3   2      406.35      383.81     36.61 o 
  12  -3   2      707.02      579.72     42.04 o 
  13  -3   2      416.19      387.40     52.28 o 
 -12  -2   2        0.26       14.91     38.25 o 
 -11  -2   2       65.84       76.98     37.49 o 
 -10  -2   2      824.63      835.53     56.18 o 
  -9  -2   2     1133.24      998.69     51.18 o 
  -8  -2   2        2.85        3.95     13.72 o 
  -7  -2   2      715.97      718.48     20.16 o 
  -6  -2   2     1586.90     1686.57     23.72 o 
  -5  -2   2     1280.65     1262.16     78.99 o 
  -4  -2   2       52.05       72.64      7.41 o 
  -3  -2   2      532.51      454.97     65.84 o 
  -2  -2   2      109.70      132.73      5.84 o 
  -1  -2   2    12547.16    12771.21    237.16 o 
   0  -2   2       28.35       22.45      3.44 o 
   1  -2   2       64.71       69.98      2.95 o 
   3  -2   2     5454.69     6054.58     82.01 o 
   4  -2   2     4014.97     4450.20     43.69 o 
   5  -2   2     1071.81     1157.38     17.41 o 
   6  -2   2     6274.26     6499.67     47.01 o 
   7  -2   2      608.66      601.62     18.72 o 
   8  -2   2      247.05      222.00     15.42 o 
   9  -2   2       10.89       23.18     20.47 o 
  10  -2   2      692.04      669.30     49.23 o 
  11  -2   2       62.50       73.73     34.86 o 
  12  -2   2       35.85       24.68     38.02 o 
  13  -2   2       12.80        8.42     55.45 o 
 -12  -1   2      106.14       61.45     39.67 o 
 -11  -1   2      624.60      617.15     52.47 o 
 -10  -1   2       65.60       90.22     32.12 o 
  -9  -1   2      103.37       88.91     22.75 o 
  -8  -1   2       36.32       36.37     12.73 o 
  -7  -1   2        1.00       -6.93     12.47 o 
  -6  -1   2       12.05       10.52      8.05 o 
  -5  -1   2       51.84       50.74      7.10 o 
  -4  -1   2    12108.88    13880.53    144.75 o 
  -3  -1   2     9259.27    10650.29     97.73 o 
  -2  -1   2     3684.33     4347.50     47.98 o 
  -1  -1   2        2.53       12.07      1.47 o 
   0  -1   2     4362.34     1808.28    870.75 o 
   1  -1   2      278.44      268.33     21.38 o 
   2  -1   2      314.32      355.86      6.92 o 
   3  -1   2       75.34      108.50      5.33 o 
   4  -1   2        1.43        5.51      4.82 o 
   5  -1   2      543.85      599.23     14.38 o 
   6  -1   2      335.43      290.45     13.37 o 
   7  -1   2       78.26       81.20     11.73 o 
   8  -1   2     1164.84     1122.84     25.64 o 
   9  -1   2      440.41      396.39     37.28 o 
  10  -1   2     1549.97     1453.19     62.30 o 
  11  -1   2      496.49      422.94     45.09 o 
  12  -1   2       56.44       47.73     39.21 o 
 -12   0   2       32.41       17.56     38.07 o 
 -11   0   2        7.53       43.05     33.10 o 
 -10   0   2        2.89        3.22     27.54 o 
  -9   0   2      618.42      641.33     36.31 o 
  -8   0   2     1760.41     1815.73     42.80 o 
  -7   0   2      549.85      542.62     19.22 o 
  -6   0   2        3.84        6.78      7.70 o 
  -5   0   2     2103.76     2145.27     23.81 o 
  -4   0   2     1614.01     1594.67     22.74 o 
  -3   0   2      217.56      211.17      6.07 o 
  -2   0   2     3920.55     4068.73     53.66 o 
  -1   0   2     1329.98     1004.88    335.33 o 
   0   0   2     2138.20      736.46    356.06 o 
   1   0   2     6998.66     7448.10    106.73 o 
   2   0   2        1.96        1.56      3.07 o 
   3   0   2     7582.33     8298.05     74.36 o 
   4   0   2     1590.44     1614.81     15.94 o 
   5   0   2     6402.84     6604.57     49.16 o 
   6   0   2       44.27       36.74      9.21 o 
   7   0   2     1699.60     1774.57     36.23 o 
   8   0   2     1916.13     1911.38     30.42 o 
   9   0   2      865.86      797.29     48.27 o 
  10   0   2       91.86       90.31     32.50 o 
  11   0   2       54.34       48.97     36.08 o 
  12   0   2        7.90       -5.71     39.52 o 
 -13   1   2      103.38       70.75     40.37 o 
 -12   1   2       53.46       42.96     28.63 o 
 -11   1   2      175.98      147.08     28.36 o 
 -10   1   2     1211.46     1257.94     45.57 o 
  -9   1   2      565.65      554.71     27.06 o 
  -8   1   2      801.94      758.53     23.17 o 
  -7   1   2       29.31       30.37     10.35 o 
  -6   1   2      155.62      177.87      9.31 o 
  -5   1   2      246.24      255.04      9.76 o 
  -4   1   2      142.26      145.85      5.50 o 
  -3   1   2      141.68      164.51      4.85 o 
  -2   1   2     5143.00     5160.47    259.46 o 
  -1   1   2     3731.74     4274.01    156.02 o 
   0   1   2     2607.65     1992.35    523.23 o 
   1   1   2      647.97      690.87     19.87 o 
   2   1   2    12241.83    14128.58    127.27 o 
   3   1   2      832.18      974.20     40.36 o 
   4   1   2     5618.69     6201.83    122.95 o 
   5   1   2      248.13      259.21     13.31 o 
   6   1   2      262.47      266.59     13.70 o 
   7   1   2      617.91      606.11     20.94 o 
   8   1   2      153.62      143.36     15.13 o 
   9   1   2       13.59        9.57     27.67 o 
  10   1   2        1.44       21.96     32.36 o 
  11   1   2      787.86      768.33     57.38 o 
  12   1   2      417.81      350.86     50.91 o 
 -13   2   2        6.06        8.90     35.86 o 
 -12   2   2        0.39       11.65     32.16 o 
 -11   2   2      165.97      145.14     27.90 o 
 -10   2   2       36.45       19.29     18.57 o 
  -9   2   2       11.25       12.08     14.26 o 
  -8   2   2       23.48       41.34     13.49 o 
  -7   2   2     2787.51     2880.97     51.53 o 
  -6   2   2     4405.20     4896.70     90.93 o 
  -5   2   2       14.14       10.14      4.94 o 
  -4   2   2      721.16      714.62     17.01 o 
  -3   2   2     7265.60     8071.59     90.36 o 
  -2   2   2     4639.15     4738.45    412.43 o 
  -1   2   2        9.62        4.38      2.12 o 
   0   2   2     1495.16     1542.17    110.45 o 
   1   2   2      159.26      206.09      9.90 o 
   2   2   2     2404.84     2626.91     58.28 o 
   3   2   2     4890.37     5426.71     42.65 o 
   4   2   2     6249.99     5500.10    863.51 o 
   5   2   2     3340.44     3430.08     46.57 o 
   6   2   2     1725.56     1690.87     25.53 o 
   7   2   2     1422.77     1449.41     27.35 o 
   8   2   2      396.09      363.56     62.72 o 
   9   2   2      416.32      371.08     40.44 o 
  10   2   2      426.01      367.49     44.74 o 
  11   2   2      238.12      210.61     44.62 o 
 -13   3   2      439.28      415.69     48.22 o 
 -12   3   2      647.81      559.51     47.45 o 
 -11   3   2      293.13      289.20     31.90 o 
 -10   3   2       10.47       15.16     17.73 o 
  -9   3   2     1223.89     1203.94     29.53 o 
  -8   3   2      478.87      545.55     22.25 o 
  -7   3   2        3.07        0.85      9.50 o 
  -6   3   2      527.81      557.40     13.38 o 
  -5   3   2      927.09     1193.92     14.02 o 
  -4   3   2     1682.88     1965.04     25.93 o 
  -3   3   2     1493.10     1457.54     58.98 o 
  -2   3   2      352.76      330.68     22.69 o 
  -1   3   2     3873.50     3755.72    208.20 o 
   0   3   2     9847.59     9666.05    704.25 o 
   1   3   2     4196.76     3788.81    210.13 o 
   2   3   2      545.66      590.12     17.24 o 
   3   3   2      154.77      173.64      7.96 o 
   4   3   2      827.75      927.36     58.78 o 
   5   3   2      453.38      433.30     16.58 o 
   6   3   2       50.56       56.51     11.62 o 
   7   3   2       31.32       41.23     16.93 o 
   8   3   2      438.69      343.46     37.41 o 
   9   3   2       94.27      106.37     34.40 o 
  10   3   2        6.79        0.34     33.90 o 
  11   3   2        3.67        8.04     40.40 o 
 -13   4   2       41.44       19.67     36.05 o 
 -12   4   2       24.93       13.57     32.51 o 
 -11   4   2        3.02        0.02     23.72 o 
 -10   4   2        3.54       -2.60     18.13 o 
  -9   4   2       45.91       35.98     14.56 o 
  -8   4   2      829.71      854.34     29.40 o 
  -7   4   2       99.86      113.92     11.58 o 
  -6   4   2     1927.03     2038.24     37.39 o 
  -5   4   2     1275.55     1249.60     17.77 o 
  -4   4   2     6943.18     7422.86    256.16 o 
  -3   4   2       21.70       29.36      4.07 o 
  -2   4   2      397.48      392.39     18.97 o 
  -1   4   2       26.35       25.69      4.19 o 
   0   4   2       13.99       11.73      3.36 o 
   1   4   2     2040.80     1951.18    120.47 o 
   2   4   2      266.82      271.92     11.05 o 
   3   4   2      507.64      533.61     13.51 o 
   4   4   2      204.92      231.67     12.67 o 
   5   4   2      221.22      235.74     29.10 o 
   6   4   2       82.47      118.94     15.39 o 
   7   4   2     1054.89     1051.91     39.65 o 
   8   4   2     1019.72      983.27     53.03 o 
   9   4   2       22.71       -2.98     31.72 o 
  10   4   2       31.85       36.57     38.13 o 
  11   4   2       32.66       21.63     61.53 o 
 -13   5   2       34.31       20.95     35.77 o 
 -12   5   2       58.85       52.21     34.37 o 
 -11   5   2      953.18      958.56     43.18 o 
 -10   5   2      659.82      636.73     27.87 o 
  -9   5   2      290.93      320.78     17.73 o 
  -8   5   2      119.00      136.77     13.25 o 
  -7   5   2     1525.89     1640.03     30.85 o 
  -6   5   2       52.18       55.89      9.38 o 
  -5   5   2      147.15      127.38      8.57 o 
  -4   5   2     1513.46     1579.42     89.42 o 
  -3   5   2      342.45      358.37     32.24 o 
  -2   5   2       84.03       90.22      6.52 o 
  -1   5   2        6.94        3.37      5.20 o 
   0   5   2       28.56       24.49      5.34 o 
   1   5   2     1281.54     1164.45     71.75 o 
   2   5   2     1947.97     1904.36     89.65 o 
   3   5   2     1573.28     1596.79     55.61 o 
   4   5   2      592.24      594.19     20.99 o 
   5   5   2       45.88       24.57     12.94 o 
   6   5   2        6.69       -6.75     18.69 o 
   7   5   2      188.59      185.57     34.37 o 
   8   5   2       26.35       25.79     30.83 o 
   9   5   2        1.74        1.65     34.92 o 
  10   5   2      136.18      135.81     44.63 o 
 -12   6   2       89.72       94.97     35.50 o 
 -11   6   2        1.56       19.64     23.63 o 
 -10   6   2       37.47       44.21     23.13 o 
  -9   6   2       41.94       36.71     15.06 o 
  -8   6   2      100.74      117.53     14.68 o 
  -7   6   2      710.28      741.18     20.48 o 
  -6   6   2       32.86       39.88      9.61 o 
  -5   6   2      181.80      190.44     16.76 o 
  -4   6   2       58.02       45.17      7.13 o 
  -3   6   2     3496.81     3128.52    162.53 o 
  -2   6   2      279.27      280.49     11.50 o 
  -1   6   2       56.78       62.89      7.54 o 
   0   6   2       12.38        5.70      7.17 o 
   1   6   2      136.32       94.41     10.68 o 
   2   6   2      444.97      414.69     26.02 o 
   3   6   2      178.20      171.03     13.61 o 
   4   6   2     1728.10     1664.58     66.83 o 
   5   6   2      186.11       81.21     44.50 o 
   6   6   2      100.37      100.79     24.44 o 
   7   6   2        1.06      -12.73     30.49 o 
   8   6   2      112.65      116.63     38.10 o 
   9   6   2      326.61      306.62     47.28 o 
 -12   7   2      249.34      268.16     58.90 o 
 -11   7   2        0.64        9.39     24.02 o 
 -10   7   2      221.32      275.03     28.45 o 
  -9   7   2      216.30      229.05     21.49 o 
  -8   7   2      747.74      790.99     28.39 o 
  -7   7   2      442.91      475.32     20.48 o 
  -6   7   2      368.15      336.26     30.73 o 
  -5   7   2       31.92       30.65      9.98 o 
  -4   7   2     1001.68      993.70     60.77 o 
  -3   7   2      223.24      192.80     10.29 o 
  -2   7   2       18.86       14.14      7.71 o 
  -1   7   2      302.56      254.79     16.74 o 
   0   7   2      333.96      284.06     18.05 o 
   1   7   2       66.50       61.95     11.31 o 
   2   7   2        5.08        1.57     12.27 o 
   3   7   2      673.27      688.62     25.68 o 
   4   7   2      278.64      313.95     22.42 o 
   5   7   2       18.30       25.47     21.27 o 
   6   7   2       10.29       49.23     31.37 o 
   7   7   2        4.56      -14.47     31.91 o 
   8   7   2      149.77      157.35     41.23 o 
 -12   8   2        0.36       -0.89     47.72 o 
 -11   8   2      135.55      136.31     34.62 o 
 -10   8   2       29.02       25.99     23.34 o 
  -9   8   2        0.71       -4.87     20.66 o 
  -8   8   2        0.70        2.73     18.71 o 
  -7   8   2       26.36       19.67     16.73 o 
  -6   8   2      312.90      281.22     20.11 o 
  -5   8   2       31.23       27.90     12.06 o 
  -4   8   2      149.24      132.83     12.22 o 
  -3   8   2       41.42       31.07      8.67 o 
  -2   8   2      409.28      422.05     16.07 o 
  -1   8   2     1321.06     1247.07     51.49 o 
   0   8   2        6.43       -0.45     10.76 o 
   1   8   2        4.77       -3.60     12.91 o 
   2   8   2       19.86        7.99     14.51 o 
   3   8   2       72.45       89.08     21.24 o 
   4   8   2        5.47       12.66     20.86 o 
   5   8   2      122.87      131.66     31.98 o 
   6   8   2      221.22      257.14     58.66 o 
   7   8   2       28.08       -5.56     36.28 o 
   8   8   2       28.70       30.84     55.01 o 
 -11   9   2      285.66      284.50     56.24 o 
 -10   9   2       95.03      101.11     32.52 o 
  -9   9   2       56.98       52.89     28.63 o 
  -8   9   2      198.35      211.06     24.47 o 
  -7   9   2      338.04      335.23     26.48 o 
  -6   9   2      629.15      638.39     83.58 o 
  -5   9   2       29.28       21.18     12.94 o 
  -4   9   2       48.09       51.70     12.09 o 
  -3   9   2        0.79       -0.33     11.04 o 
  -2   9   2      244.67      229.87     17.97 o 
  -1   9   2       42.72       49.78     12.59 o 
   0   9   2      130.62      134.78     15.10 o 
   1   9   2      164.26      176.71     18.76 o 
   2   9   2        3.17       11.30     19.01 o 
   3   9   2       45.90       35.54     21.66 o 
   4   9   2       85.31       80.99     31.88 o 
   5   9   2       93.07      101.52     34.24 o 
   6   9   2       17.01        5.07     51.68 o 
   7   9   2        4.45      -33.69     55.04 o 
 -10  10   2       58.71       89.83     33.63 o 
  -9  10   2        5.16        5.85     27.94 o 
  -8  10   2       11.06       -2.14     26.41 o 
  -7  10   2        6.15      -12.44     24.30 o 
  -6  10   2        1.65      -11.39     17.86 o 
  -5  10   2      284.92      276.94     21.98 o 
  -4  10   2        9.91        2.23     14.26 o 
  -3  10   2        3.95        0.25     13.90 o 
  -2  10   2      131.83      139.50     15.41 o 
  -1  10   2       19.91       16.84     15.39 o 
   0  10   2      549.57      496.87     30.73 o 
   1  10   2        9.60      -15.40     23.75 o 
   2  10   2       75.90      117.31     30.12 o 
   3  10   2       19.07        6.37     43.13 o 
   4  10   2       15.42       -0.79     45.47 o 
   5  10   2       25.36        1.30     45.95 o 
  -9  11   2       71.47       55.93     33.21 o 
  -8  11   2        3.82       -9.60     27.22 o 
  -7  11   2       18.96      -13.16     25.46 o 
  -6  11   2       66.86       57.77     25.62 o 
  -5  11   2      241.86      236.68     25.33 o 
  -4  11   2        2.28        7.72     18.57 o 
  -3  11   2       38.75       70.87     20.48 o 
  -2  11   2        4.08       -2.95     15.88 o 
  -1  11   2       97.57      105.36     19.49 o 
   0  11   2       14.63      -17.71     20.79 o 
   1  11   2      115.58       79.64     30.54 o 
   2  11   2       87.28      120.18     48.80 o 
   3  11   2        2.48      -31.03     45.85 o 
   4  11   2        2.30       23.15     51.65 o 
  -8  12   2       19.25        1.19     44.13 o 
  -7  12   2        7.41      -19.28     23.34 o 
  -6  12   2       37.49       51.54     23.70 o 
  -5  12   2        0.13        4.56     21.99 o 
  -4  12   2        5.73      -15.19     20.67 o 
  -3  12   2       47.80       60.76     23.41 o 
  -2  12   2        1.22        7.97     21.56 o 
  -1  12   2        5.12        9.49     19.49 o 
   0  12   2       34.69       30.75     42.94 o 
   1  12   2       40.09       65.90     47.79 o 
   2  12   2        5.82       -2.34     43.92 o 
  -6  13   2       30.33       52.63     31.24 o 
  -5  13   2        7.09       12.96     25.24 o 
  -4  13   2        8.89       25.12     24.91 o 
  -3  13   2       47.49       74.28     33.54 o 
  -2  13   2       17.93       40.21     33.15 o 
  -1  13   2       13.96       12.71     32.18 o 
   0  13   2       21.34       17.16     46.65 o 
   0 -14   3        5.58       43.38     48.55 o 
   1 -14   3        0.00        9.25     48.64 o 
   2 -14   3       24.34       40.24     32.89 o 
   3 -14   3       39.86       74.38     32.41 o 
   4 -14   3       26.74       39.50     30.71 o 
   5 -14   3        2.92       -2.29     30.87 o 
   6 -14   3        0.90       13.58     30.23 o 
  -3 -13   3        0.54      -47.53     47.53 o 
  -2 -13   3       64.55      119.42     55.54 o 
  -1 -13   3        3.18       16.69     43.29 o 
   0 -13   3       17.34       64.06     44.46 o 
   1 -13   3        0.68        9.08     33.61 o 
   2 -13   3        2.10        7.23     28.49 o 
   3 -13   3        0.15        3.82     27.84 o 
   4 -13   3       12.02       28.64     28.09 o 
   5 -13   3       70.32      109.88     31.96 o 
   6 -13   3       16.18       33.28     29.09 o 
   7 -13   3       11.63       32.43     39.81 o 
   8 -13   3      120.30      127.27     50.76 o 
  -4 -12   3       76.24       94.84     38.03 o 
  -3 -12   3        2.23       12.08     32.80 o 
  -2 -12   3        1.98       -3.61     29.64 o 
  -1 -12   3       36.86       34.14     30.56 o 
   0 -12   3       64.66      124.47     38.65 o 
   1 -12   3      162.60      208.06     25.76 o 
   2 -12   3       22.06       30.26     21.37 o 
   3 -12   3       12.93       11.63     20.54 o 
   4 -12   3      221.34      239.26     22.62 o 
   5 -12   3      215.17      230.88     31.89 o 
   6 -12   3       24.19       12.22     34.90 o 
   7 -12   3       64.85       73.31     40.22 o 
   8 -12   3       90.70       90.98     44.37 o 
   9 -12   3        3.67        9.56     46.08 o 
  10 -12   3        0.30        7.28     49.37 o 
  -6 -11   3       48.13       42.64     39.38 o 
  -5 -11   3      162.09      192.19     41.46 o 
  -4 -11   3        2.95      -30.27     31.77 o 
  -3 -11   3       16.07       -8.28     28.90 o 
  -2 -11   3      129.82      139.04     32.92 o 
  -1 -11   3      505.61      495.79     39.82 o 
   0 -11   3       98.58       81.65     21.48 o 
   1 -11   3        0.60       -6.47     15.51 o 
   2 -11   3        8.74       15.34     15.44 o 
   3 -11   3        2.10       -0.02     15.22 o 
   4 -11   3       14.73       15.23     16.14 o 
   5 -11   3       11.76       15.01     18.63 o 
   6 -11   3       12.16       -6.51     20.14 o 
   7 -11   3       26.67       22.05     26.00 o 
   8 -11   3      125.30      145.38     46.42 o 
   9 -11   3      157.67      162.93     50.60 o 
  10 -11   3       18.88       -6.05     46.68 o 
  -7 -10   3        1.51      -19.70     37.12 o 
  -6 -10   3       50.49       56.01     36.32 o 
  -5 -10   3       27.94       31.23     31.70 o 
  -4 -10   3        1.84      -16.93     27.31 o 
  -3 -10   3       41.64       22.33     26.60 o 
  -2 -10   3        0.33       -4.93     24.36 o 
  -1 -10   3      133.37      135.74     18.30 o 
   0 -10   3      116.52       73.25     16.20 o 
   1 -10   3      558.88      592.22     19.72 o 
   2 -10   3      318.59      308.10     17.83 o 
   3 -10   3       81.95       89.14     13.80 o 
   4 -10   3     1542.31     1467.26     57.14 o 
   5 -10   3      494.39      558.23     37.00 o 
   6 -10   3      480.16      459.60     30.15 o 
   7 -10   3      371.72      345.84     27.13 o 
   8 -10   3      195.86      162.83     26.02 o 
   9 -10   3        0.05      -24.84     26.82 o 
  10 -10   3       35.63       28.12     46.96 o 
  11 -10   3        0.89       37.24     47.72 o 
  -8  -9   3        2.41      -26.15     37.00 o 
  -7  -9   3       23.82       34.49     36.89 o 
  -6  -9   3       21.42       33.82     32.66 o 
  -5  -9   3      127.32      145.97     32.63 o 
  -4  -9   3      743.60      709.87     71.96 o 
  -3  -9   3      424.91      488.97     30.77 o 
  -2  -9   3      253.54      239.70     19.62 o 
  -1  -9   3        9.84       -5.73     10.13 o 
   0  -9   3     1651.57     1488.15     38.76 o 
   1  -9   3      515.49      465.70     17.04 o 
   2  -9   3        2.74        5.47      9.43 o 
   3  -9   3      335.38      348.94     15.53 o 
   4  -9   3      994.64      973.02     51.01 o 
   5  -9   3      295.23      293.11     20.62 o 
   6  -9   3      134.99      145.52     17.96 o 
   7  -9   3       13.29       10.39     19.38 o 
   8  -9   3       13.56       -2.77     20.93 o 
   9  -9   3      188.52      214.42     34.34 o 
  10  -9   3      444.72      450.65     42.94 o 
  11  -9   3       55.88       55.01     50.35 o 
  12  -9   3        3.36       26.57     55.70 o 
  -9  -8   3      226.50      268.88     48.93 o 
  -8  -8   3       64.80      105.46     39.34 o 
  -7  -8   3        3.73        2.70     30.77 o 
  -6  -8   3        7.11       21.43     29.44 o 
  -5  -8   3      436.91      476.00     40.24 o 
  -4  -8   3       32.94       11.93     18.35 o 
  -3  -8   3        1.57        4.01     12.31 o 
  -2  -8   3        7.12        3.67     11.24 o 
  -1  -8   3       25.86       10.94      8.55 o 
   0  -8   3      478.43      469.96     14.71 o 
   1  -8   3      505.97      421.96     14.97 o 
   2  -8   3       29.33       32.55      8.72 o 
   3  -8   3     1752.86     1764.59     85.52 o 
   4  -8   3     3951.61     4037.62    180.35 o 
   5  -8   3      985.23      963.98     38.17 o 
   6  -8   3      136.20      163.51     14.82 o 
   7  -8   3      848.61      844.81     45.69 o 
   8  -8   3      294.15      322.20     26.97 o 
   9  -8   3      301.41      337.95     30.28 o 
  10  -8   3       37.57       13.68     29.39 o 
  11  -8   3       55.58       48.73     33.77 o 
  12  -8   3        3.10       14.85     52.41 o 
  -9  -7   3       17.76       40.56     37.33 o 
  -8  -7   3        4.42        0.02     33.18 o 
  -7  -7   3      104.83      112.70     33.42 o 
  -6  -7   3      335.04      356.23     40.19 o 
  -5  -7   3      900.89      919.79     30.57 o 
  -4  -7   3        0.34      -10.51     10.51 o 
  -3  -7   3     2965.82     3014.72     85.21 o 
  -2  -7   3     1318.17     1171.95     33.84 o 
  -1  -7   3     1647.23     1390.31     41.10 o 
   0  -7   3      695.67      598.54     13.99 o 
   1  -7   3      373.39      290.02     12.58 o 
   2  -7   3      212.00      211.65     10.83 o 
   3  -7   3      955.71     1024.13     54.38 o 
   4  -7   3     1017.82     1013.04     28.84 o 
   5  -7   3       60.30       73.23      9.39 o 
   6  -7   3       54.45       53.37     12.06 o 
   7  -7   3       27.40       32.92     12.70 o 
   8  -7   3      274.79      263.54     22.05 o 
   9  -7   3        0.42        3.18     16.16 o 
  10  -7   3       70.78       91.62     26.00 o 
  11  -7   3      370.20      387.08     35.95 o 
  12  -7   3      136.54       82.97     52.09 o 
 -10  -6   3        0.92       -6.94     38.44 o 
  -9  -6   3       21.22       12.85     34.27 o 
  -8  -6   3      635.61      656.42     49.36 o 
  -7  -6   3      291.90      323.11     38.05 o 
  -6  -6   3        9.66      -11.05     18.38 o 
  -5  -6   3      667.40      639.94     21.02 o 
  -4  -6   3     2579.08     2608.50     30.71 o 
  -3  -6   3      375.14      331.59     13.28 o 
  -2  -6   3       15.93        6.12      6.67 o 
  -1  -6   3       74.73       85.32      7.35 o 
   0  -6   3        0.97        3.13      5.04 o 
   1  -6   3      478.63      349.92     10.68 o 
   2  -6   3     5022.11     4312.44    129.26 o 
   3  -6   3      412.45      341.89     16.98 o 
   4  -6   3        5.24        1.34      5.81 o 
   5  -6   3     1733.61     1716.28     59.48 o 
   6  -6   3     4441.51     4699.80    139.38 o 
   7  -6   3      866.29      943.36     24.58 o 
   8  -6   3       96.17      101.69     13.25 o 
   9  -6   3      166.63      163.65     17.40 o 
  10  -6   3     1079.30     1280.26     43.10 o 
  11  -6   3      290.01      319.67     43.29 o 
  12  -6   3        5.91        2.63     37.59 o 
 -11  -5   3        4.96       22.15     40.21 o 
 -10  -5   3        0.72       31.48     36.03 o 
  -9  -5   3      110.38      130.89     36.51 o 
  -8  -5   3       27.50       28.61     29.56 o 
  -7  -5   3       69.00       77.75     27.64 o 
  -6  -5   3      170.85      184.56     14.87 o 
  -5  -5   3      136.14      140.00     12.70 o 
  -4  -5   3     2361.03     2539.09     40.25 o 
  -3  -5   3     3593.23     3639.36     46.30 o 
  -2  -5   3      313.07      300.85     11.65 o 
  -1  -5   3     6265.94     6211.71    180.82 o 
   0  -5   3     1165.73      816.88     11.28 o 
   1  -5   3     4702.40     3578.82     94.72 o 
   2  -5   3       20.21       25.92      5.50 o 
   3  -5   3     1003.64      732.98     81.74 o 
   4  -5   3     7480.25     8340.68    194.54 o 
   5  -5   3     1630.54     1705.30     40.18 o 
   6  -5   3        0.52        4.53      5.69 o 
   7  -5   3      557.18      570.24     21.19 o 
   8  -5   3      169.60      155.57     14.05 o 
   9  -5   3      368.20      327.74     21.91 o 
  10  -5   3       89.17       86.17     23.18 o 
  11  -5   3       73.20       86.13     25.37 o 
  12  -5   3      192.34      166.30     40.32 o 
  13  -5   3      333.59      219.01     67.99 o 
 -11  -4   3      118.16      132.23     42.61 o 
 -10  -4   3      199.46      186.69     39.12 o 
  -9  -4   3      316.40      291.74     38.10 o 
  -8  -4   3       15.90        6.38     26.91 o 
  -7  -4   3      594.38      699.74     25.08 o 
  -6  -4   3     1254.65     1402.98     24.99 o 
  -5  -4   3      977.56     1049.73     20.47 o 
  -4  -4   3     1758.17     1876.90     25.04 o 
  -3  -4   3     1588.20     1724.77     19.83 o 
  -2  -4   3     3667.47     3813.49     43.77 o 
  -1  -4   3       28.91       13.69      3.56 o 
   0  -4   3     1315.02     1036.53     13.19 o 
   1  -4   3      219.84      187.55      7.25 o 
   2  -4   3      437.06      451.48      7.76 o 
   3  -4   3     4605.44     4807.75    110.94 o 
   4  -4   3      639.13      616.82     13.75 o 
   5  -4   3      398.13      375.54     11.56 o 
   6  -4   3      784.87      760.88     16.06 o 
   7  -4   3     3984.89     4204.29     83.56 o 
   8  -4   3     2368.22     2339.50     30.72 o 
   9  -4   3      405.00      394.23     25.08 o 
  10  -4   3        6.87        8.01     21.22 o 
  11  -4   3      433.20      399.96     32.44 o 
  12  -4   3      460.33      416.76     48.67 o 
  13  -4   3       25.54        3.04     41.05 o 
 -12  -3   3       82.58       56.00     42.88 o 
 -11  -3   3      277.77      300.84     63.70 o 
 -10  -3   3      103.15      101.30     36.75 o 
  -9  -3   3       26.98       25.96     29.41 o 
  -8  -3   3      212.57      199.42     24.02 o 
  -7  -3   3       88.50       76.28     14.05 o 
  -6  -3   3      585.75      624.12     18.82 o 
  -5  -3   3      147.97      131.86     10.27 o 
  -4  -3   3        9.67       26.34      5.44 o 
  -3  -3   3      277.26      270.91     10.76 o 
  -2  -3   3    15643.68    16340.74    258.29 o 
  -1  -3   3     7779.89     7046.09    124.66 o 
   0  -3   3     7199.14     5275.50     40.54 o 
   1  -3   3     5174.48     4624.87     68.14 o 
   3  -3   3     5763.89     6327.41     25.40 o 
   4  -3   3      222.25      206.27      8.69 o 
   5  -3   3     1040.62     1201.36     18.50 o 
   6  -3   3     4792.26     5253.97     48.36 o 
   7  -3   3      125.10      189.20     13.57 o 
   8  -3   3     2380.91     2420.07     32.81 o 
   9  -3   3     1328.60     1276.55     41.51 o 
  10  -3   3       40.17       15.26     30.10 o 
  11  -3   3       91.08       54.80     33.56 o 
  12  -3   3      270.30      279.99     45.70 o 
  13  -3   3       22.54       41.10     56.11 o 
 -12  -2   3       26.58       40.70     41.45 o 
 -11  -2   3       38.52        2.22     34.27 o 
 -10  -2   3       28.34       28.30     49.16 o 
  -9  -2   3      615.57      540.73     56.34 o 
  -8  -2   3      370.68      373.90     20.54 o 
  -7  -2   3     1267.45     1364.46     40.32 o 
  -6  -2   3      134.72      144.87     10.58 o 
  -5  -2   3     3395.23     3693.82     47.41 o 
  -4  -2   3    14267.87    15953.49    209.56 o 
  -3  -2   3     1228.03     1254.34     12.61 o 
  -2  -2   3        7.33       21.86      3.59 o 
  -1  -2   3      992.87      969.51     46.46 o 
   0  -2   3     2804.01     2289.60    101.59 o 
   1  -2   3      139.02      167.55      4.80 o 
   2  -2   3     1120.47     1125.48     11.30 o 
   3  -2   3      537.47      541.27      9.39 o 
   4  -2   3     1127.47     1162.59     13.88 o 
   5  -2   3     2846.28     3054.15     26.43 o 
   6  -2   3     1458.17     1490.60     24.59 o 
   7  -2   3     1872.83     1809.56     26.92 o 
   8  -2   3     4454.13     4341.07     48.16 o 
   9  -2   3     1509.10     1403.49     52.82 o 
  10  -2   3      996.41      973.78     56.61 o 
  11  -2   3      134.90      142.58     37.91 o 
  12  -2   3      118.24      123.30     43.25 o 
 -12  -1   3       47.91       42.11     38.28 o 
 -11  -1   3      249.63      252.11     40.42 o 
 -10  -1   3      831.34      811.88     48.83 o 
  -9  -1   3      319.70      282.26     27.00 o 
  -8  -1   3      344.43      319.26     18.34 o 
  -7  -1   3       15.03       18.68     11.06 o 
  -6  -1   3      304.93      349.19     14.50 o 
  -5  -1   3       64.90      108.14      7.82 o 
  -4  -1   3     1670.79     1948.28     16.74 o 
  -3  -1   3      104.86       92.81      4.71 o 
  -2  -1   3      817.86      794.05     34.37 o 
   0  -1   3     5841.81     5346.05    357.12 o 
   1  -1   3     6454.38     7333.78     90.84 o 
   2  -1   3     2887.76     3134.77     23.83 o 
   3  -1   3     7062.76     7715.52     54.48 o 
   4  -1   3    10680.51    11974.12    137.89 o 
   5  -1   3      303.83      329.61     13.24 o 
   6  -1   3      270.65      293.44     14.15 o 
   7  -1   3      720.65      742.21     20.89 o 
   8  -1   3      195.92      197.03     15.55 o 
   9  -1   3        1.10        5.19     26.64 o 
  10  -1   3        0.93       23.52     30.05 o 
  11  -1   3       59.95       48.73     37.82 o 
  12  -1   3        3.87       -2.96     37.44 o 
 -12   0   3       25.24        1.36     37.13 o 
 -11   0   3        2.72       12.19     32.77 o 
 -10   0   3      250.62      227.92     28.17 o 
  -9   0   3       21.17       24.41     17.42 o 
  -8   0   3      778.74      836.41     24.40 o 
  -7   0   3     1380.43     1468.01     24.82 o 
  -6   0   3     6801.31     7264.46     78.07 o 
  -5   0   3      996.61     1060.98     17.10 o 
  -4   0   3      563.91      588.44      9.17 o 
  -3   0   3    10071.46    10920.32    197.39 o 
  -2   0   3    12298.04    11134.47     58.24 o 
  -1   0   3      476.48      582.87     70.38 o 
   0   0   3       42.69       35.56      8.85 o 
   1   0   3     1245.84     1157.95      7.89 o 
   2   0   3     3847.50     4347.46     30.16 o 
   3   0   3     2266.77     2604.55     17.08 o 
   4   0   3     5085.04     5438.09     57.64 o 
   5   0   3      254.26      279.81     12.59 o 
   6   0   3     1037.28     1093.09     21.37 o 
   7   0   3     2342.69     2168.59     29.85 o 
   8   0   3     1479.24     1448.84     34.80 o 
   9   0   3       73.76       58.19     30.36 o 
  10   0   3      761.80      698.58     63.78 o 
  11   0   3      962.60      895.72     58.41 o 
  12   0   3      240.89      173.49     45.92 o 
 -13   1   3      110.45       67.35     37.50 o 
 -12   1   3      267.93      193.06     39.31 o 
 -11   1   3      488.88      425.37     34.09 o 
 -10   1   3        8.24       12.61     18.91 o 
  -9   1   3      947.75      945.96     39.08 o 
  -8   1   3      286.34      271.79     16.98 o 
  -7   1   3      495.57      509.47     17.11 o 
  -6   1   3      166.26      182.73      9.48 o 
  -5   1   3       61.34       55.92      5.53 o 
  -4   1   3       75.99       99.03      4.63 o 
  -3   1   3      566.82      608.65      9.51 o 
  -2   1   3     1217.38     1481.99     18.65 o 
   2   1   3     1115.22     1100.07     13.32 o 
   3   1   3      247.72      242.88      8.10 o 
   4   1   3     2551.57     2816.63     31.91 o 
   5   1   3     4320.57     4452.60     47.50 o 
   6   1   3     1243.11     1304.76     26.04 o 
   7   1   3      458.02      446.10     19.39 o 
   8   1   3      580.19      584.63     28.21 o 
   9   1   3      767.63      697.51     79.61 o 
  10   1   3        1.57       -9.32     33.86 o 
  11   1   3       17.25      -12.38     35.99 o 
  12   1   3        0.43        6.00     42.45 o 
 -13   2   3      189.76      144.02     41.56 o 
 -12   2   3       62.07       43.71     34.55 o 
 -11   2   3       28.73       31.07     24.25 o 
 -10   2   3        3.11        5.61     18.18 o 
  -9   2   3      707.88      685.90     26.17 o 
  -8   2   3        2.76        2.33     12.38 o 
  -7   2   3       36.60       43.17     10.28 o 
  -6   2   3     1072.16     1090.25     18.62 o 
  -5   2   3     6106.13     6466.05     83.03 o 
  -4   2   3     3381.35     3551.81     64.98 o 
  -3   2   3      141.26      119.11     20.74 o 
  -2   2   3     3394.92     3542.73     73.66 o 
  -1   2   3     7050.75     5998.70   1452.69 o 
   0   2   3     3569.49     3611.26    280.31 o 
   1   2   3      791.50      676.84     34.38 o 
   2   2   3       17.85       18.56      4.03 o 
   3   2   3      494.34      515.09     11.42 o 
   4   2   3     1346.64     1482.09     22.79 o 
   5   2   3      511.46      456.95     56.78 o 
   6   2   3      287.85      290.65     14.93 o 
   7   2   3      416.58      475.73     22.90 o 
   8   2   3     1841.35     1678.56     59.43 o 
   9   2   3      684.21      651.21     47.55 o 
  10   2   3       63.47       42.97     34.46 o 
  11   2   3      154.35      161.79     42.62 o 
 -13   3   3        1.11       19.94     43.70 o 
 -12   3   3       16.84       19.05     32.99 o 
 -11   3   3      287.72      256.83     30.05 o 
 -10   3   3     1058.91      970.77     39.39 o 
  -9   3   3       31.71       33.39     14.32 o 
  -8   3   3      150.21      160.30     15.04 o 
  -7   3   3     1399.70     1451.89     22.87 o 
  -6   3   3     2461.83     2476.11     24.56 o 
  -5   3   3      397.97      447.28     11.53 o 
  -4   3   3      765.55     1029.47     21.50 o 
  -3   3   3      949.48     1011.72    119.84 o 
  -2   3   3      169.96      211.15      4.84 o 
  -1   3   3      901.51     1115.20     72.17 o 
   0   3   3     1363.97     1357.85    112.45 o 
   1   3   3      813.32      786.70     37.76 o 
   2   3   3     3613.56     3905.77    112.73 o 
   3   3   3     4713.38     4910.16    121.28 o 
   4   3   3     2195.25     2200.34     47.84 o 
   5   3   3      619.66      610.67     22.80 o 
   6   3   3     2913.00     2966.11     52.62 o 
   7   3   3     1418.70     1465.10     48.49 o 
   8   3   3      765.04      692.88     47.52 o 
   9   3   3       15.91      -14.19     30.82 o 
  10   3   3      172.44      122.35     40.46 o 
  11   3   3        0.48       -0.78     42.05 o 
 -13   4   3       73.86      137.38     39.80 o 
 -12   4   3       97.70       54.30     33.76 o 
 -11   4   3      492.62      525.30     35.66 o 
 -10   4   3       52.20       50.30     19.21 o 
  -9   4   3      225.62      226.80     17.98 o 
  -8   4   3      388.58      406.43     20.67 o 
  -7   4   3      646.33      668.39     19.88 o 
  -6   4   3      121.76      122.43     10.06 o 
  -5   4   3      140.85      140.03      8.11 o 
  -4   4   3     4317.83     4230.88    243.27 o 
  -3   4   3     4964.60     4938.08    235.92 o 
  -2   4   3     1295.84     1151.46    154.67 o 
  -1   4   3       21.32       24.97      4.08 o 
   0   4   3     9346.28     9204.33    701.71 o 
   1   4   3     3748.38     3720.98    209.84 o 
   2   4   3      460.23      436.41     23.69 o 
   3   4   3      369.67      361.97     13.37 o 
   4   4   3        2.05       -4.85      9.70 o 
   5   4   3        3.64       -0.58     11.99 o 
   6   4   3      262.07      266.29     17.98 o 
   7   4   3      226.92      268.64     27.27 o 
   8   4   3        5.75       21.92     30.62 o 
   9   4   3       47.66       57.62     35.46 o 
  10   4   3      515.06      524.91     54.50 o 
 -12   5   3        2.10        0.22     31.92 o 
 -11   5   3       14.69       28.75     24.73 o 
 -10   5   3      148.07      138.27     24.29 o 
  -9   5   3     1232.47     1222.87     37.42 o 
  -8   5   3      280.86      302.00     17.19 o 
  -7   5   3        8.20        7.78     10.08 o 
  -6   5   3       17.49       23.53      8.77 o 
  -5   5   3     1310.93     1299.59     64.80 o 
  -4   5   3      951.64      936.29     79.35 o 
  -3   5   3       74.74       55.60     10.74 o 
  -2   5   3        3.42       -0.56      5.03 o 
  -1   5   3       12.87        7.37      5.66 o 
   0   5   3     3316.37     3409.57    248.68 o 
   1   5   3      109.59       86.99      8.35 o 
   2   5   3        0.05       -7.21      7.21 o 
   3   5   3      619.91      685.29     30.12 o 
   4   5   3     3806.18     3826.52    106.53 o 
   5   5   3      384.03      374.30     19.81 o 
   6   5   3      304.86      310.40     27.15 o 
   7   5   3      270.92      261.12     37.12 o 
   8   5   3      263.34      257.62     39.51 o 
   9   5   3      182.71      168.49     41.96 o 
  10   5   3       73.42       62.78     43.50 o 
 -12   6   3       10.93       -1.32     32.49 o 
 -11   6   3      106.59       98.41     27.23 o 
 -10   6   3      192.43      220.19     26.89 o 
  -9   6   3       35.00       48.80     17.67 o 
  -8   6   3      139.87      130.04     14.79 o 
  -7   6   3      405.00      375.27     18.70 o 
  -6   6   3      230.81      229.87     12.34 o 
  -5   6   3       19.48       23.40      8.37 o 
  -4   6   3       98.10      103.05      8.42 o 
  -3   6   3     1535.44     1516.49     80.45 o 
  -2   6   3     2252.01     2098.48    152.87 o 
  -1   6   3     2422.84     2445.20    164.00 o 
   0   6   3      608.80      617.66     39.34 o 
   1   6   3       43.35       41.03      8.85 o 
   2   6   3     1397.68     1495.21     73.05 o 
   3   6   3        9.31       13.18     13.55 o 
   4   6   3       83.48       84.71     16.84 o 
   5   6   3       94.07      119.36     21.89 o 
   6   6   3      214.51      210.85     34.41 o 
   7   6   3        3.08       12.06     29.84 o 
   8   6   3       15.51       28.97     34.48 o 
   9   6   3        0.39      -11.79     59.85 o 
 -12   7   3       43.82       14.29     34.04 o 
 -11   7   3       44.61       17.87     24.96 o 
 -10   7   3        2.30        8.00     22.52 o 
  -9   7   3        0.08        2.17     17.28 o 
  -8   7   3      556.91      645.87     28.16 o 
  -7   7   3      622.36      667.88     32.44 o 
  -6   7   3       69.41       78.14     12.65 o 
  -5   7   3      642.54      649.66     49.48 o 
  -4   7   3      214.75      181.43     11.37 o 
  -3   7   3      478.16      449.35     25.22 o 
  -2   7   3        3.41        2.68      7.83 o 
  -1   7   3       69.13       56.05      8.98 o 
   0   7   3        3.69       -7.89      8.49 o 
   1   7   3        8.28        1.44     10.01 o 
   2   7   3      450.31      479.80     22.56 o 
   3   7   3       13.98       -3.91     14.85 o 
   4   7   3        2.36        2.71     18.94 o 
   5   7   3      283.72      322.12     29.36 o 
   6   7   3     1006.63     1107.59     56.77 o 
   7   7   3      211.80      220.58     39.91 o 
   8   7   3       48.76       50.42     38.34 o 
 -11   8   3       30.18       35.57     27.13 o 
 -10   8   3       13.90       23.60     24.44 o 
  -9   8   3       66.54       57.41     22.59 o 
  -8   8   3       79.23       98.44     20.31 o 
  -7   8   3        8.26        4.96     16.50 o 
  -6   8   3      113.45      117.30     17.11 o 
  -5   8   3      240.86      216.55     15.19 o 
  -4   8   3      540.87      500.00     47.20 o 
  -3   8   3       40.50       41.21      8.94 o 
  -2   8   3       11.02        1.64      9.58 o 
  -1   8   3      679.11      616.13     32.00 o 
   0   8   3      278.33      281.73     16.51 o 
   1   8   3      930.63      975.75     44.84 o 
   2   8   3        1.81       -3.37     14.63 o 
   3   8   3      650.53      762.42     34.76 o 
   4   8   3        5.53       10.66     21.45 o 
   5   8   3       58.64       23.21     30.96 o 
   6   8   3       41.02       77.30     48.61 o 
   7   8   3       17.98       44.11     51.93 o 
 -11   9   3        1.70        0.73     45.98 o 
 -10   9   3       43.13       50.23     31.24 o 
  -9   9   3       57.34       40.75     27.28 o 
  -8   9   3       35.83       41.33     20.67 o 
  -7   9   3       58.59       56.87     19.40 o 
  -6   9   3      146.14      132.42     19.37 o 
  -5   9   3      141.42      156.44     18.35 o 
  -4   9   3       43.10       33.02     13.58 o 
  -3   9   3        0.09        8.09     11.30 o 
  -2   9   3      297.77      315.04     27.27 o 
  -1   9   3       40.19       29.33     12.60 o 
   0   9   3      194.70      208.00     16.90 o 
   1   9   3       28.37       44.46     16.33 o 
   2   9   3        1.76       -9.63     19.79 o 
   3   9   3      124.13      134.03     31.04 o 
   4   9   3      186.18      240.80     51.24 o 
   5   9   3        2.16       17.99     44.52 o 
   6   9   3        0.42        9.22     51.93 o 
 -10  10   3       25.13       25.63     31.62 o 
  -9  10   3       52.78       50.17     29.11 o 
  -8  10   3        7.53      -17.13     25.72 o 
  -7  10   3       65.58       62.72     24.85 o 
  -6  10   3        6.54        6.29     17.89 o 
  -5  10   3       75.01      105.85     17.15 o 
  -4  10   3        0.93       -4.20     14.24 o 
  -3  10   3       58.61       24.37     13.38 o 
  -2  10   3      308.11      321.17     19.08 o 
  -1  10   3        3.30       12.49     15.96 o 
   0  10   3       40.88       51.10     20.64 o 
   1  10   3      222.96      252.10     32.61 o 
   2  10   3      187.05      215.03     34.01 o 
   3  10   3       31.52       77.90     47.12 o 
   4  10   3        5.90       -6.43     47.06 o 
   5  10   3       14.81      -20.74     50.60 o 
  -9  11   3       73.94       49.62     32.51 o 
  -8  11   3        1.75      -10.14     27.05 o 
  -7  11   3       72.17       76.32     28.24 o 
  -6  11   3        9.20      -19.40     19.40 o 
  -5  11   3      207.72      208.01     25.08 o 
  -4  11   3       30.94       51.06     20.70 o 
  -3  11   3       38.77       60.94     20.97 o 
  -2  11   3       26.95       36.29     17.57 o 
  -1  11   3       94.36       77.14     23.00 o 
   0  11   3      103.55      112.46     30.13 o 
   1  11   3        2.73        6.87     28.24 o 
   2  11   3       17.04      -22.39     43.57 o 
   3  11   3        7.56       26.16     49.27 o 
  -8  12   3       89.09       80.37     41.48 o 
  -7  12   3        0.12       -1.18     23.01 o 
  -6  12   3        0.21       -7.97     22.75 o 
  -5  12   3        0.93        9.56     22.04 o 
  -4  12   3        2.21       12.04     21.88 o 
  -3  12   3       49.50       55.87     23.50 o 
  -2  12   3        1.83       -3.63     18.38 o 
  -1  12   3       53.51       53.07     21.04 o 
   0  12   3       28.06       42.78     45.32 o 
   1  12   3        6.30       -7.32     46.46 o 
  -5  13   3        2.26       36.35     42.18 o 
  -4  13   3       30.87       22.99     25.16 o 
  -3  13   3        3.86      -11.41     32.02 o 
  -2  13   3       10.31       33.55     33.67 o 
  -1 -14   4       77.02      187.06     60.64 o 
   0 -14   4       33.38       76.32     53.07 o 
   1 -14   4       12.18       26.28     46.20 o 
   2 -14   4       15.48       23.76     32.13 o 
   3 -14   4        0.95       26.75     30.51 o 
   4 -14   4        1.38       19.01     30.07 o 
   5 -14   4      115.18      122.50     35.03 o 
   6 -14   4       44.49       34.02     30.64 o 
   7 -14   4        7.53        9.12     31.55 o 
  -3 -13   4       15.65       -4.11     36.60 o 
  -2 -13   4       12.93       15.35     33.42 o 
  -1 -13   4        2.58       29.84     32.66 o 
   0 -13   4      111.14      171.80     36.10 o 
   1 -13   4      213.81      210.83     27.95 o 
   2 -13   4        0.02        1.02     22.81 o 
   3 -13   4        9.37       11.37     23.05 o 
   4 -13   4        1.89       -4.28     21.25 o 
   5 -13   4       19.01        6.49     26.66 o 
   6 -13   4        2.42        4.16     28.15 o 
   7 -13   4        8.86       29.26     40.72 o 
   8 -13   4       32.11       39.33     46.90 o 
  -5 -12   4       33.95      -17.34     38.47 o 
  -4 -12   4       11.78       -1.55     34.93 o 
  -3 -12   4       29.12       36.22     32.89 o 
  -2 -12   4        0.21        3.59     30.13 o 
  -1 -12   4        1.37       18.10     29.79 o 
   0 -12   4        2.64       -1.88     25.63 o 
   1 -12   4        0.86        0.30     20.25 o 
   2 -12   4       85.78      131.85     23.51 o 
   3 -12   4       36.11       54.17     20.98 o 
   4 -12   4       26.58       53.71     21.76 o 
   5 -12   4        0.57        7.14     19.29 o 
   6 -12   4       14.93       13.56     26.27 o 
   7 -12   4      150.06      123.69     46.01 o 
   8 -12   4        5.45       -7.54     42.78 o 
   9 -12   4       32.05       29.77     44.71 o 
  10 -12   4       10.00       11.24     50.00 o 
  -6 -11   4        7.58      -23.97     36.49 o 
  -5 -11   4        5.61      -18.03     33.68 o 
  -4 -11   4        1.43      -12.64     30.19 o 
  -3 -11   4      167.04      182.91     34.82 o 
  -2 -11   4      220.02      206.12     33.33 o 
  -1 -11   4        1.23       21.58     25.76 o 
   0 -11   4       70.59       73.99     27.37 o 
   1 -11   4      291.80      322.42     22.32 o 
   2 -11   4      691.21      718.67     29.06 o 
   3 -11   4        1.64       -9.25     14.91 o 
   4 -11   4        1.12      -10.27     14.78 o 
   5 -11   4       10.53        2.94     19.26 o 
   6 -11   4       33.90       16.94     20.08 o 
   7 -11   4       10.92        8.22     25.29 o 
   8 -11   4       28.30       23.55     27.72 o 
   9 -11   4       75.15       88.16     45.66 o 
  10 -11   4       25.23        7.95     48.45 o 
  -7 -10   4       99.12      120.24     41.54 o 
  -6 -10   4        6.87       55.55     37.26 o 
  -5 -10   4       47.46       31.89     31.47 o 
  -4 -10   4      252.61      280.53     37.41 o 
  -3 -10   4      115.73       93.59     29.46 o 
  -2 -10   4       49.53       31.52     24.63 o 
  -1 -10   4       84.30       31.23     18.52 o 
   0 -10   4      273.74      203.95     16.44 o 
   1 -10   4       27.72       25.82     12.00 o 
   2 -10   4       40.40       40.65     12.62 o 
   3 -10   4       74.62       85.10     11.53 o 
   4 -10   4       10.66       23.96     13.85 o 
   5 -10   4      378.21      386.07     27.10 o 
   6 -10   4      140.32      110.53     22.00 o 
   7 -10   4        1.18      -18.68     18.68 o 
   8 -10   4      135.37      131.86     31.54 o 
   9 -10   4      197.80      155.63     35.19 o 
  10 -10   4      158.37      192.72     55.96 o 
  11 -10   4       12.90      -19.70     46.08 o 
  -8  -9   4       46.08       41.16     38.66 o 
  -7  -9   4       82.41       94.72     37.16 o 
  -6  -9   4       11.83       18.17     31.91 o 
  -5  -9   4      193.03      188.19     34.22 o 
  -4  -9   4        0.37        2.15     25.24 o 
  -3  -9   4       14.64       -3.88     23.33 o 
  -2  -9   4      143.21      188.37     16.23 o 
  -1  -9   4      593.76      658.39     20.15 o 
   0  -9   4      311.92      306.45     15.69 o 
   1  -9   4      297.54      263.07     13.97 o 
   2  -9   4      155.34      159.30     13.50 o 
   3  -9   4     3592.96     3494.44    143.23 o 
   4  -9   4      412.33      335.47     33.02 o 
   5  -9   4       22.61       14.74      9.43 o 
   6  -9   4       40.70       30.18     13.93 o 
   7  -9   4        1.97       -1.11     18.50 o 
   8  -9   4       10.43       10.53     21.93 o 
   9  -9   4        5.95       -2.20     26.12 o 
  10  -9   4      187.22      185.28     37.71 o 
  11  -9   4       39.94       62.32     48.93 o 
  12  -9   4       66.13       98.29     56.65 o 
  -9  -8   4       18.34       14.66     39.66 o 
  -8  -8   4        1.07       -3.35     35.20 o 
  -7  -8   4      284.89      375.57     52.12 o 
  -6  -8   4      730.75      820.45     54.89 o 
  -5  -8   4       19.39       41.55     26.74 o 
  -4  -8   4      178.29      220.41     20.01 o 
  -3  -8   4     1330.08     1193.09     41.84 o 
  -2  -8   4     1359.98     1304.78     32.89 o 
  -1  -8   4       24.13       21.74      8.93 o 
   0  -8   4       81.39       80.23      8.98 o 
   1  -8   4      188.77      185.15     10.49 o 
   2  -8   4      478.65      388.55     17.82 o 
   3  -8   4       80.01      102.02      9.62 o 
   4  -8   4      305.13      284.83     15.22 o 
   5  -8   4      538.69      525.14     22.53 o 
   6  -8   4      346.95      368.24     21.74 o 
   7  -8   4      319.09      355.31     26.25 o 
   8  -8   4      490.11      442.35     30.80 o 
   9  -8   4      353.00      305.18     35.47 o 
  10  -8   4      230.88      193.47     35.90 o 
  11  -8   4      213.41      168.88     56.56 o 
  12  -8   4       17.73       -9.88     49.75 o 
 -10  -7   4      125.18      131.51     64.82 o 
  -9  -7   4       18.69       28.69     39.31 o 
  -8  -7   4      282.94      314.90     42.92 o 
  -7  -7   4      113.41      101.26     37.87 o 
  -6  -7   4        1.66      -13.10     28.60 o 
  -5  -7   4      174.24      160.34     16.95 o 
  -4  -7   4      490.53      450.92     19.05 o 
  -3  -7   4      368.51      351.49     18.43 o 
  -2  -7   4      266.34      264.95     11.38 o 
  -1  -7   4      263.72      251.54     11.44 o 
   0  -7   4     1519.72     1399.53     18.64 o 
   1  -7   4     1071.00      977.45     19.25 o 
   2  -7   4     1423.84     1277.91     22.56 o 
   3  -7   4       80.25       83.12      6.88 o 
   4  -7   4     2109.21     2037.34     67.87 o 
   5  -7   4     1531.81     1239.43    112.72 o 
   6  -7   4      378.96      372.20     24.04 o 
   7  -7   4      270.57      302.40     18.14 o 
   8  -7   4       37.81       32.82     14.20 o 
   9  -7   4       64.08       56.57     16.75 o 
  10  -7   4        4.80       14.97     23.66 o 
  11  -7   4       66.35       45.08     27.86 o 
  12  -7   4        7.48      -12.33     30.99 o 
 -10  -6   4        0.29      -11.70     36.91 o 
  -9  -6   4       90.57       94.08     37.95 o 
  -8  -6   4       36.46       67.44     33.47 o 
  -7  -6   4       54.05       25.09     27.46 o 
  -6  -6   4      332.58      334.06     22.67 o 
  -5  -6   4     7560.17     7893.50    136.32 o 
  -4  -6   4     1403.40     1419.49     24.32 o 
  -3  -6   4       47.35       44.81      8.42 o 
  -2  -6   4      565.42      552.39     13.99 o 
  -1  -6   4     5281.65     4453.09     66.89 o 
   0  -6   4       30.58       60.07      6.43 o 
   1  -6   4       64.76       57.11      6.21 o 
   2  -6   4       52.50       53.31      6.60 o 
   3  -6   4       96.00      106.74      6.81 o 
   4  -6   4      336.94      356.28     14.07 o 
   5  -6   4       91.90       95.24     10.07 o 
   6  -6   4      716.72      769.53     19.08 o 
   7  -6   4      429.61      427.36     16.08 o 
   8  -6   4      876.42      926.63     25.34 o 
   9  -6   4      704.57      731.10     29.03 o 
  10  -6   4       12.87       11.52     20.64 o 
  11  -6   4       91.73       62.00     34.19 o 
  12  -6   4       86.00       71.02     38.30 o 
 -11  -5   4      350.99      427.66     54.70 o 
 -10  -5   4      335.00      371.81     46.98 o 
  -9  -5   4       18.37        1.31     33.13 o 
  -8  -5   4      151.09      153.10     34.24 o 
  -7  -5   4      147.36      195.67     29.36 o 
  -6  -5   4      519.86      542.37     20.56 o 
  -5  -5   4      127.98      131.36     12.34 o 
  -4  -5   4       14.40       15.02      8.86 o 
  -3  -5   4      223.16      202.26      9.83 o 
  -2  -5   4      127.61      107.18      7.49 o 
  -1  -5   4      111.15       77.71      5.74 o 
   0  -5   4     2570.30     2275.96     23.99 o 
   1  -5   4     3245.47     2783.75     40.45 o 
   2  -5   4     2981.11     2933.21     68.69 o 
   3  -5   4     5940.72     5987.59    142.03 o 
   4  -5   4     2219.45     2248.46     38.64 o 
   5  -5   4       97.80       67.96      6.84 o 
   6  -5   4      553.08      550.66     15.61 o 
   7  -5   4     1162.39     1217.77     21.14 o 
   8  -5   4      528.83      601.70     21.13 o 
   9  -5   4        3.79        9.89     15.85 o 
  10  -5   4        3.39      -15.56     20.55 o 
  11  -5   4        0.58        7.43     33.34 o 
  12  -5   4       33.23       26.41     37.11 o 
 -11  -4   4       11.13       42.32     40.19 o 
 -10  -4   4       10.47       29.81     35.65 o 
  -9  -4   4        0.05      -12.09     30.40 o 
  -8  -4   4      610.51      602.77     37.53 o 
  -7  -4   4      333.18      297.67     18.78 o 
  -6  -4   4      600.73      645.28     22.26 o 
  -5  -4   4        3.38        1.61      8.90 o 
  -4  -4   4     4403.24     4376.96    154.25 o 
  -3  -4   4     4143.25     4254.14     43.02 o 
  -2  -4   4       56.81       45.01      4.63 o 
  -1  -4   4     1602.30     1417.06     13.83 o 
   0  -4   4     4021.35     3064.75     51.80 o 
   1  -4   4     5140.18     4609.91     43.55 o 
   2  -4   4     1022.39     1096.86     12.35 o 
   3  -4   4      519.63      589.87     11.06 o 
   4  -4   4     1225.54     1336.01     17.20 o 
   5  -4   4      350.51      313.46     11.88 o 
   6  -4   4     1034.98     1055.01     20.75 o 
   7  -4   4     1483.69     1456.04     30.58 o 
   8  -4   4      157.60      140.92     14.56 o 
   9  -4   4      547.26      508.36     42.28 o 
  10  -4   4      862.61      695.46     37.17 o 
  11  -4   4      191.02      147.20     35.07 o 
  12  -4   4        3.88      -25.98     35.91 o 
 -12  -3   4      130.79      139.43     60.29 o 
 -11  -3   4        8.60        4.25     34.39 o 
 -10  -3   4      288.11      317.47     42.44 o 
  -9  -3   4     1879.26     1916.71    194.59 o 
  -8  -3   4      192.02      233.68     24.92 o 
  -7  -3   4        6.42       15.64     13.99 o 
  -6  -3   4      734.48      731.34     24.54 o 
  -5  -3   4     3068.07     3103.68     76.87 o 
  -4  -3   4     2841.55     3354.48     59.02 o 
  -3  -3   4      262.47      261.61      9.69 o 
  -2  -3   4      225.33      206.04      6.95 o 
  -1  -3   4      135.01      148.88      5.89 o 
   0  -3   4     2476.14     1910.24     51.16 o 
   1  -3   4     5211.22     5002.18     74.12 o 
   2  -3   4      623.02      623.08      9.82 o 
   3  -3   4       47.33       46.19      5.14 o 
   4  -3   4     5046.31     5365.71     36.58 o 
   5  -3   4     4952.85     4998.42     64.74 o 
   6  -3   4      173.38      190.60     12.06 o 
   7  -3   4      909.88      932.08     21.97 o 
   8  -3   4     3325.65     3443.57     37.95 o 
   9  -3   4      347.89      362.27     35.91 o 
  10  -3   4       32.15       40.38     31.37 o 
  11  -3   4        9.12       -5.98     32.58 o 
  12  -3   4      148.44       88.51     41.55 o 
 -12  -2   4        2.82        0.51     53.74 o 
 -11  -2   4      111.58      143.93     39.66 o 
 -10  -2   4       98.15      159.99     35.63 o 
  -9  -2   4      132.68      116.96     24.07 o 
  -8  -2   4       24.06       33.08     13.83 o 
  -7  -2   4      115.12      151.93     14.33 o 
  -6  -2   4      804.95      838.89     20.32 o 
  -5  -2   4     3062.61     3293.05     53.07 o 
  -4  -2   4     4831.60     5749.57     77.48 o 
  -3  -2   4     4668.55     5084.57    110.70 o 
  -2  -2   4    11530.16    11149.26    559.02 o 
  -1  -2   4     1292.90      934.47     41.90 o 
   1  -2   4     5983.67     6635.64     97.89 o 
   2  -2   4     5062.44     5786.14     27.31 o 
   3  -2   4     2039.54     2126.17    187.26 o 
   4  -2   4     3855.98     4288.23     38.25 o 
   5  -2   4        4.36        7.10      7.63 o 
   6  -2   4       62.33       52.81      9.80 o 
   7  -2   4     2475.09     2413.64     30.49 o 
   8  -2   4       82.97      101.50     15.73 o 
   9  -2   4       21.30       42.04     29.34 o 
  10  -2   4        5.95        6.12     30.08 o 
  11  -2   4      506.16      454.95     46.53 o 
  12  -2   4      193.88      189.00     45.03 o 
 -12  -1   4      130.38       80.85     55.20 o 
 -11  -1   4      196.96      178.05     46.76 o 
 -10  -1   4      161.88      142.62     32.84 o 
  -9  -1   4       25.23       20.40     20.52 o 
  -8  -1   4     3452.46     3475.63     71.34 o 
  -7  -1   4     3239.38     3392.19     34.74 o 
  -6  -1   4     1400.64     1366.28     20.64 o 
  -5  -1   4      335.20      374.14     10.99 o 
  -4  -1   4     1415.45     1454.57     26.54 o 
  -3  -1   4     1519.99     1564.05     56.02 o 
  -2  -1   4      175.07      136.70      7.11 o 
  -1  -1   4     2499.25     2550.41    112.24 o 
   0  -1   4    11015.44    12758.16     76.16 o 
   1  -1   4     5991.79     6554.83    126.67 o 
   2  -1   4     4922.93     5390.72     33.59 o 
   3  -1   4        5.61       10.57      4.46 o 
   4  -1   4     1330.90     1378.17    144.38 o 
   5  -1   4      469.04      482.48     14.34 o 
   6  -1   4     5122.43     5323.24     64.53 o 
   7  -1   4     1707.48     1760.14     27.12 o 
   8  -1   4       83.66       62.29     13.52 o 
   9  -1   4       15.44        2.12     26.41 o 
  10  -1   4      678.54      596.92     47.29 o 
  11  -1   4      117.91      128.02     40.05 o 
  12  -1   4       21.06       -8.40     40.15 o 
 -12   0   4      154.20      134.64     38.90 o 
 -11   0   4       18.81       32.30     25.67 o 
 -10   0   4      107.70      121.56     21.66 o 
  -9   0   4      201.09      210.46     20.94 o 
  -8   0   4       24.63       27.29     14.94 o 
  -7   0   4      105.73      120.05     14.54 o 
  -6   0   4       16.23       20.44      7.72 o 
  -5   0   4      120.05       95.91      7.04 o 
  -4   0   4     2438.42     2531.57    107.34 o 
  -3   0   4     3728.09     4057.49     52.82 o 
  -2   0   4        4.39        2.53      2.34 o 
  -1   0   4      955.87      943.98     46.22 o 
   1   0   4     1838.87     1629.27     62.13 o 
   2   0   4     3565.93     4300.26     38.65 o 
   3   0   4     2504.54     2794.59     24.65 o 
   4   0   4     1372.07     1497.36     20.44 o 
   5   0   4        5.72        5.18      7.43 o 
   6   0   4      271.26      256.94     13.87 o 
   7   0   4        2.95       -0.48     11.41 o 
   8   0   4       95.58       93.41     15.58 o 
   9   0   4       75.15       78.58     30.39 o 
  10   0   4        6.25        7.90     32.77 o 
  11   0   4        0.37       14.13     43.13 o 
  12   0   4      173.28      138.83     47.33 o 
 -13   1   4       15.45       23.94     55.86 o 
 -12   1   4       80.51        0.46     32.66 o 
 -11   1   4      276.70      257.96     37.85 o 
 -10   1   4      508.97      497.39     29.28 o 
  -9   1   4     2357.03     2242.58    101.16 o 
  -8   1   4      882.91      837.63     24.38 o 
  -7   1   4     3931.42     4210.01     54.88 o 
  -6   1   4     6245.84     6560.06     93.82 o 
  -5   1   4     2267.62     2394.04     29.43 o 
  -4   1   4     1019.61     1103.26     20.18 o 
  -3   1   4      687.43      570.77     30.24 o 
  -2   1   4      541.21      523.18      8.34 o 
  -1   1   4       12.05        9.36      7.71 o 
   0   1   4     2488.31     2513.81    179.94 o 
   1   1   4      465.65      456.79     14.31 o 
   2   1   4      228.18      254.92      6.78 o 
   3   1   4     4111.75     4463.53     57.25 o 
   4   1   4      119.93       94.57      8.08 o 
   5   1   4       71.88       47.58      9.98 o 
   6   1   4       11.03        9.77     10.07 o 
   7   1   4     1652.04     1642.52     31.46 o 
   8   1   4      907.10      890.88     36.97 o 
   9   1   4      351.64      275.51     37.13 o 
  10   1   4       43.91       32.81     33.64 o 
  11   1   4      136.13      103.34     41.93 o 
 -13   2   4       46.18       53.28     38.82 o 
 -12   2   4      419.62      391.27     44.57 o 
 -11   2   4      359.20      339.20     31.36 o 
 -10   2   4        5.97       13.59     18.27 o 
  -9   2   4       19.66       23.04     14.51 o 
  -8   2   4       73.79       80.13     13.66 o 
  -7   2   4      112.87      113.23     11.25 o 
  -6   2   4        0.63       -2.35      7.75 o 
  -5   2   4       22.28       39.09      6.89 o 
  -4   2   4      161.71       91.06     31.80 o 
  -3   2   4     2317.33     2279.18    131.05 o 
  -2   2   4     4146.70     4428.08    109.98 o 
  -1   2   4     4904.84     4070.22    592.32 o 
   0   2   4     1902.47     1720.54    140.57 o 
   1   2   4     2760.27     2777.38    139.20 o 
   2   2   4     8356.85     8333.46    305.86 o 
   3   2   4     2858.62     3053.28     73.61 o 
   4   2   4      770.96      834.59     16.77 o 
   5   2   4       17.96       15.61     10.40 o 
   6   2   4      899.85      850.72     53.32 o 
   7   2   4      512.04      491.06     25.64 o 
   8   2   4      104.90       81.33     29.24 o 
   9   2   4       13.52       30.60     31.65 o 
  10   2   4       54.77       65.46     36.92 o 
  11   2   4       16.56        1.76     39.87 o 
 -13   3   4        9.38      -17.87     34.99 o 
 -12   3   4       33.18       21.81     32.11 o 
 -11   3   4       42.31       38.15     25.11 o 
 -10   3   4       57.01       56.29     22.21 o 
  -9   3   4       18.70        9.96     14.00 o 
  -8   3   4     3656.19     3738.28     76.29 o 
  -7   3   4     2714.22     2835.77     55.70 o 
  -6   3   4       88.20       86.59      8.33 o 
  -5   3   4     2720.57     2859.95     70.92 o 
  -4   3   4     4485.87     4497.80    162.74 o 
  -3   3   4     2096.30     2097.51     30.42 o 
  -2   3   4       27.30       15.99      5.30 o 
  -1   3   4      419.76      362.32     29.37 o 
   0   3   4     1574.41     1466.99    140.98 o 
   1   3   4      982.87      964.92     51.63 o 
   2   3   4      197.67      195.72     11.44 o 
   3   3   4      624.80      602.65     18.80 o 
   4   3   4      425.79      436.51     16.65 o 
   5   3   4     1175.51     1264.21     24.67 o 
   6   3   4      432.98      275.14     89.52 o 
   7   3   4      120.64      116.58     22.82 o 
   8   3   4      143.79      154.15     34.48 o 
   9   3   4      602.07      565.05     49.98 o 
  10   3   4      128.24      153.68     41.71 o 
  11   3   4      258.54      238.82     49.36 o 
 -13   4   4      211.95      146.24     54.66 o 
 -12   4   4       22.19       -5.70     32.34 o 
 -11   4   4      273.67      296.59     30.89 o 
 -10   4   4      366.79      356.43     28.67 o 
  -9   4   4      868.72      844.95     23.38 o 
  -8   4   4      260.33      248.17     14.57 o 
  -7   4   4      543.49      554.42     17.75 o 
  -6   4   4       67.88       73.42      9.02 o 
  -5   4   4      209.57      223.77     11.68 o 
  -4   4   4       43.29       44.83      5.52 o 
  -3   4   4      558.84      616.50     15.59 o 
  -2   4   4       51.85       54.07      4.15 o 
  -1   4   4     2238.29     1927.62     91.52 o 
   0   4   4     5132.11     5333.45    419.08 o 
   1   4   4      303.56      280.80     22.98 o 
   2   4   4      499.05      514.23     19.62 o 
   3   4   4     3822.08     3708.97    163.17 o 
   4   4   4     1701.91     1852.17     57.15 o 
   5   4   4      163.46      148.39     15.02 o 
   6   4   4      142.77      127.44     28.25 o 
   7   4   4      110.64      124.08     30.66 o 
   8   4   4      176.39      163.48     34.65 o 
   9   4   4        9.44       -1.66     34.50 o 
  10   4   4       43.00       55.06     40.64 o 
 -12   5   4       15.94       21.95     33.71 o 
 -11   5   4        0.51       -6.48     23.85 o 
 -10   5   4      356.88      300.89     27.98 o 
  -9   5   4        7.52        9.72     16.63 o 
  -8   5   4       12.15        2.02     11.96 o 
  -7   5   4     1087.89     1083.37     27.92 o 
  -6   5   4     3255.25     3103.32    250.39 o 
  -5   5   4       60.84       59.11      6.60 o 
  -4   5   4      102.48       90.69      7.48 o 
  -3   5   4     1357.43     1323.94     47.87 o 
  -2   5   4     5286.38     5073.30    435.58 o 
  -1   5   4      955.18      860.16     55.25 o 
   0   5   4        9.82        7.33      6.37 o 
   1   5   4        0.34        3.10      7.35 o 
   2   5   4      330.26      314.87     15.33 o 
   3   5   4        5.93        4.45     12.38 o 
   4   5   4       68.81       95.75     15.79 o 
   5   5   4      347.21      363.56     22.67 o 
   6   5   4       99.49      143.73     23.89 o 
   7   5   4       24.80       52.89     31.68 o 
   8   5   4      264.29      232.40     39.55 o 
   9   5   4        6.72       37.57     37.72 o 
 -12   6   4      206.41      200.62     40.36 o 
 -11   6   4      333.84      337.59     32.13 o 
 -10   6   4       32.39       31.14     22.58 o 
  -9   6   4      274.68      294.19     22.20 o 
  -8   6   4      807.93      833.90     27.78 o 
  -7   6   4      521.16      561.95     23.78 o 
  -6   6   4      115.39      117.38     12.55 o 
  -5   6   4      541.12      510.43     48.03 o 
  -4   6   4      261.71      245.87     14.64 o 
  -3   6   4       79.42       81.82      8.11 o 
  -2   6   4       97.90       55.05     15.07 o 
  -1   6   4        1.81        5.57      7.08 o 
   0   6   4      221.84      228.19     14.58 o 
   1   6   4      835.51      842.29     61.91 o 
   2   6   4     1531.44     1632.20     52.51 o 
   3   6   4      322.18      351.89     20.84 o 
   4   6   4     1028.07     1126.05     37.92 o 
   5   6   4      425.54      472.80     31.95 o 
   6   6   4      353.99      378.94     53.64 o 
   7   6   4      255.96      309.38     41.51 o 
   8   6   4        7.80       -5.65     35.90 o 
   9   6   4        6.81       15.83     55.01 o 
 -12   7   4        3.09        0.05     35.05 o 
 -11   7   4       14.93       -7.21     25.14 o 
 -10   7   4        6.81        1.06     23.29 o 
  -9   7   4       44.75       46.65     18.84 o 
  -8   7   4      140.39      129.20     18.12 o 
  -7   7   4       18.19       22.95     15.93 o 
  -6   7   4       69.89       45.06      9.43 o 
  -5   7   4     1325.41     1252.46     84.72 o 
  -4   7   4     1876.60     1891.08    120.27 o 
  -3   7   4       12.97       10.44      6.68 o 
  -2   7   4       41.01       26.69      7.41 o 
  -1   7   4     1183.31     1133.92     68.14 o 
   0   7   4      761.75      844.72     55.20 o 
   1   7   4       93.59       97.61     11.74 o 
   2   7   4       26.15       32.17     14.39 o 
   3   7   4      323.25      351.62     22.27 o 
   4   7   4      173.21      160.22     23.46 o 
   5   7   4        7.25        8.24     22.69 o 
   6   7   4       18.71       46.58     32.97 o 
   7   7   4       17.28       65.20     49.43 o 
   8   7   4       19.98       46.14     57.22 o 
 -11   8   4       71.15       84.14     28.60 o 
 -10   8   4      333.16      370.35     32.05 o 
  -9   8   4       65.32       52.85     26.26 o 
  -8   8   4      174.92      164.62     22.47 o 
  -7   8   4       67.69       80.59     18.55 o 
  -6   8   4      479.78      486.13     58.32 o 
  -5   8   4       49.63       37.80     14.32 o 
  -4   8   4       63.20       54.15     12.73 o 
  -3   8   4      749.70      518.61    134.35 o 
  -2   8   4       58.65       43.76     10.86 o 
  -1   8   4        6.71       -0.59     10.83 o 
   0   8   4      200.58      210.60     16.12 o 
   1   8   4      195.68      191.69     17.78 o 
   2   8   4      100.61      109.05     17.59 o 
   3   8   4       98.42      102.20     22.50 o 
   4   8   4      657.23      722.25     44.92 o 
   5   8   4        1.45        6.40     41.42 o 
   6   8   4       80.28       98.48     50.60 o 
   7   8   4       30.25       51.90     57.13 o 
 -11   9   4       18.16       31.19     46.68 o 
 -10   9   4        0.08        1.95     29.87 o 
  -9   9   4        0.00      -18.74     26.72 o 
  -8   9   4       39.01       21.92     20.69 o 
  -7   9   4       26.70       24.22     18.65 o 
  -6   9   4       26.11       13.16     16.28 o 
  -5   9   4       49.98       63.21     16.78 o 
  -4   9   4      167.87      116.30     15.90 o 
  -3   9   4      969.66      935.84     32.28 o 
  -2   9   4      303.72      274.67     18.90 o 
  -1   9   4       60.68       53.24     15.15 o 
   0   9   4      283.91      291.13     25.21 o 
   1   9   4      218.97      251.07     24.02 o 
   2   9   4       57.77       49.49     26.63 o 
   3   9   4       32.61       50.50     29.29 o 
   4   9   4       10.74       15.26     44.81 o 
   5   9   4       32.16       28.12     50.60 o 
   6   9   4        1.87       23.91     55.83 o 
 -10  10   4        3.93      -20.07     30.65 o 
  -9  10   4      111.82      112.03     31.85 o 
  -8  10   4       59.30       58.68     27.58 o 
  -7  10   4       36.75       10.94     19.89 o 
  -6  10   4       10.13       -9.01     17.88 o 
  -5  10   4      310.25      311.99     29.75 o 
  -4  10   4        2.42        4.87     15.00 o 
  -3  10   4       15.40       15.07     13.30 o 
  -2  10   4       79.88       71.40     16.79 o 
  -1  10   4       10.34        0.53     16.21 o 
   0  10   4        4.37        2.20     20.15 o 
   1  10   4       34.62       47.01     27.20 o 
   2  10   4        8.81       -8.22     27.49 o 
   3  10   4        7.77      -14.19     44.65 o 
   4  10   4       52.91       76.92     52.82 o 
  -9  11   4        8.54       10.04     40.47 o 
  -8  11   4        0.14      -11.58     27.33 o 
  -7  11   4       26.01        1.01     25.69 o 
  -6  11   4       28.05       10.72     19.85 o 
  -5  11   4       30.64       32.63     20.95 o 
  -4  11   4       48.08       46.42     21.04 o 
  -3  11   4       74.21       65.05     17.73 o 
  -2  11   4       73.57       70.56     19.11 o 
  -1  11   4       73.01       98.27     24.87 o 
   0  11   4       95.71      133.89     30.68 o 
   1  11   4       19.89       22.91     29.64 o 
   2  11   4       62.47       41.64     48.07 o 
   3  11   4       21.63      -14.69     49.56 o 
  -7  12   4      115.07      105.27     31.57 o 
  -6  12   4        5.78      -20.03     22.73 o 
  -5  12   4        9.57        4.84     22.72 o 
  -4  12   4       61.65       59.63     23.54 o 
  -3  12   4       19.14       29.13     22.91 o 
  -2  12   4        0.68      -15.64     18.64 o 
  -1  12   4       16.20       26.71     20.67 o 
   0  12   4        5.67      -12.13     44.24 o 
   1  12   4        5.22       10.04     46.77 o 
  -1 -14   5       48.77       89.11     53.83 o 
   0 -14   5        0.13       12.89     46.71 o 
   1 -14   5       10.06       25.37     50.07 o 
   2 -14   5       36.79       74.06     33.41 o 
   3 -14   5        0.30       -4.86     29.71 o 
   4 -14   5        5.25      -11.95     28.38 o 
   5 -14   5        6.47       -6.44     29.51 o 
   6 -14   5       43.82       57.21     31.32 o 
   7 -14   5        7.44       16.70     31.13 o 
  -3 -13   5        2.30       -0.28     35.47 o 
  -2 -13   5        2.79       27.69     35.80 o 
  -1 -13   5        9.67       28.35     32.74 o 
   0 -13   5       18.36       46.70     32.00 o 
   1 -13   5       45.95       63.05     32.94 o 
   2 -13   5       69.05       75.68     24.42 o 
   3 -13   5       29.89       53.26     24.19 o 
   4 -13   5       12.11       -4.29     21.51 o 
   5 -13   5       18.42        3.09     22.12 o 
   6 -13   5        0.48        6.17     26.78 o 
   7 -13   5       47.46       50.45     45.63 o 
   8 -13   5        1.39       16.53     47.15 o 
   9 -13   5        3.29        1.62     45.85 o 
  -5 -12   5       16.06       29.75     38.22 o 
  -4 -12   5       45.85       52.87     34.76 o 
  -3 -12   5       60.11       49.98     51.44 o 
  -2 -12   5      145.87      157.91     35.21 o 
  -1 -12   5        0.03       -2.81     27.36 o 
   0 -12   5       36.15       88.21     31.28 o 
   1 -12   5       14.94       39.67     21.76 o 
   2 -12   5        0.17       -7.72     19.76 o 
   3 -12   5      178.27      239.24     25.54 o 
   4 -12   5       14.88        9.91     20.20 o 
   5 -12   5       81.17       97.49     22.42 o 
   6 -12   5       65.25       70.56     29.67 o 
   7 -12   5       90.40       88.39     30.87 o 
   8 -12   5       73.81       21.09     45.41 o 
   9 -12   5      100.32       81.10     51.49 o 
  10 -12   5       66.78       93.48     53.49 o 
  -6 -11   5        2.87       -5.37     36.89 o 
  -5 -11   5      109.55      117.28     37.08 o 
  -4 -11   5        1.26      -28.43     29.61 o 
  -3 -11   5        1.86      -22.33     27.82 o 
  -2 -11   5       34.07       30.33     27.87 o 
  -1 -11   5      112.36      148.10     29.67 o 
   0 -11   5       76.92      114.41     27.58 o 
   1 -11   5        0.51       12.50     15.35 o 
   2 -11   5       28.56       34.59     15.70 o 
   3 -11   5      134.76      166.40     18.83 o 
   4 -11   5      167.52      171.40     19.78 o 
   5 -11   5      204.55      177.25     23.76 o 
   6 -11   5       45.85       46.56     25.08 o 
   7 -11   5        0.82       19.58     26.61 o 
   8 -11   5        3.08      -12.72     28.56 o 
   9 -11   5       37.20       61.58     34.21 o 
  10 -11   5        3.38      -27.58     49.15 o 
  -7 -10   5       37.33       23.38     37.18 o 
  -6 -10   5       49.52       48.48     34.64 o 
  -5 -10   5       99.37       88.65     41.33 o 
  -4 -10   5        0.17      -14.57     27.69 o 
  -3 -10   5       41.78       31.76     27.17 o 
  -2 -10   5        8.57       -7.94     24.77 o 
  -1 -10   5      729.89      678.41     37.90 o 
   0 -10   5        0.38        3.55     16.88 o 
   1 -10   5        0.76        3.56     11.95 o 
   2 -10   5       14.43        8.26     10.81 o 
   3 -10   5      133.90      117.46     12.06 o 
   4 -10   5       84.15       49.41     15.93 o 
   5 -10   5        6.49       -0.74     17.27 o 
   6 -10   5      234.73      247.47     25.63 o 
   7 -10   5      251.22      310.44     34.61 o 
   8 -10   5       17.50       12.69     28.75 o 
   9 -10   5       38.33       35.57     33.50 o 
  10 -10   5      167.94      196.39     39.79 o 
  11 -10   5      171.47      162.10     56.87 o 
  -8  -9   5      130.12      145.57     42.21 o 
  -7  -9   5       64.21       57.69     35.09 o 
  -6  -9   5       81.67      105.57     33.75 o 
  -5  -9   5        0.19       13.41     27.92 o 
  -4  -9   5      144.12      106.13     28.68 o 
  -3  -9   5       10.04        0.37     22.44 o 
  -2  -9   5        6.44        2.45      9.92 o 
  -1  -9   5       82.15       99.84     13.64 o 
   0  -9   5      145.45      139.23     11.52 o 
   1  -9   5     1665.67     1672.79     23.50 o 
   2  -9   5      248.77      228.54     13.54 o 
   3  -9   5     1802.72     1814.52     71.43 o 
   4  -9   5      392.43      367.18     19.43 o 
   5  -9   5      901.63      903.19     43.17 o 
   6  -9   5      516.17      523.55     25.15 o 
   7  -9   5        1.85      -10.54     18.34 o 
   8  -9   5        8.35       -4.69     25.08 o 
   9  -9   5      145.89      102.52     32.04 o 
  10  -9   5        2.95       -2.02     31.53 o 
  11  -9   5        0.76       -3.01     34.08 o 
  12  -9   5       28.50       10.80     53.45 o 
  -9  -8   5       22.46      -21.44     38.77 o 
  -8  -8   5        2.13      -22.15     36.24 o 
  -7  -8   5       13.82        3.25     31.16 o 
  -6  -8   5       91.32       81.43     31.55 o 
  -5  -8   5       29.65       29.75     26.67 o 
  -4  -8   5        8.76       13.62     15.34 o 
  -3  -8   5      934.97      882.94     24.29 o 
  -2  -8   5        1.67       -3.30      7.95 o 
  -1  -8   5      543.62      550.94     20.30 o 
   0  -8   5     1193.46     1117.69     19.09 o 
   1  -8   5     1281.11     1134.86     28.04 o 
   2  -8   5       21.62       18.64      7.84 o 
   3  -8   5       27.13       42.40      7.51 o 
   4  -8   5      300.80      262.74     11.31 o 
   5  -8   5       78.61       64.24     12.75 o 
   6  -8   5        7.13        1.82     12.68 o 
   7  -8   5       44.44       65.82     16.83 o 
   8  -8   5      672.36      660.98     34.85 o 
   9  -8   5      444.30      429.44     40.38 o 
  10  -8   5       41.42       43.90     31.06 o 
  11  -8   5      102.63       74.45     45.89 o 
  12  -8   5      373.05      347.78     49.58 o 
 -10  -7   5       12.88      -27.74     57.63 o 
  -9  -7   5      192.21      223.22     42.54 o 
  -8  -7   5       53.18       33.64     32.83 o 
  -7  -7   5      206.44      218.73     35.26 o 
  -6  -7   5      338.21      432.36     39.95 o 
  -5  -7   5     1347.82     1296.22     30.31 o 
  -4  -7   5      195.49      189.39     14.57 o 
  -3  -7   5     1033.11      992.95     17.91 o 
  -2  -7   5       22.47       23.95      7.52 o 
  -1  -7   5      154.47      148.36     10.72 o 
   0  -7   5       95.35      106.91      8.43 o 
   1  -7   5       44.57       38.05      6.96 o 
   2  -7   5     2766.97     2592.55     67.66 o 
   3  -7   5     1287.13     1349.26     35.17 o 
   4  -7   5       15.63       22.53      8.69 o 
   5  -7   5        5.43       10.98      9.48 o 
   6  -7   5      426.70      489.51     19.45 o 
   7  -7   5     1622.40     1673.39     32.02 o 
   8  -7   5      325.92      354.59     18.60 o 
   9  -7   5        1.09       15.36     21.98 o 
  10  -7   5        0.75        1.18     24.48 o 
  11  -7   5       13.41      -25.47     27.52 o 
  12  -7   5       64.23       52.83     31.43 o 
 -10  -6   5       25.84       22.87     40.03 o 
  -9  -6   5       75.95       52.80     36.48 o 
  -8  -6   5       66.28       91.60     31.81 o 
  -7  -6   5      202.47      215.14     33.79 o 
  -6  -6   5        4.67       13.82     19.02 o 
  -5  -6   5      514.80      649.94     20.78 o 
  -4  -6   5       72.20       74.96     10.10 o 
  -3  -6   5     1526.17     1448.36     18.91 o 
  -2  -6   5     2862.62     2612.86     22.65 o 
  -1  -6   5      254.35      228.50     10.03 o 
   0  -6   5        9.58        8.16      5.49 o 
   1  -6   5     6922.76     5998.63     67.89 o 
   2  -6   5     2903.81     2494.61     80.49 o 
   3  -6   5        4.01        1.83      6.80 o 
   4  -6   5        4.43       19.05      7.97 o 
   5  -6   5       19.81       26.01      9.07 o 
   6  -6   5       44.95       34.87     11.04 o 
   7  -6   5      181.01      166.50     10.91 o 
   8  -6   5      158.89      150.06     13.88 o 
   9  -6   5      626.70      595.35     31.28 o 
  10  -6   5      327.51      312.38     40.81 o 
  11  -6   5      292.59      271.38     41.60 o 
  12  -6   5       40.55       21.01     37.72 o 
 -11  -5   5      145.41      100.67     43.46 o 
 -10  -5   5       24.08       -7.64     35.14 o 
  -9  -5   5      247.13      225.06     38.67 o 
  -8  -5   5      909.75      927.56     50.03 o 
  -7  -5   5      768.20      847.47     42.52 o 
  -6  -5   5      490.87      532.47     22.33 o 
  -5  -5   5       80.22       77.05     11.36 o 
  -4  -5   5     2478.05     2447.98     27.39 o 
  -3  -5   5     3340.67     3039.16     61.39 o 
  -2  -5   5        0.89       -2.66      5.42 o 
  -1  -5   5        6.25        8.76      4.56 o 
   0  -5   5        6.46        6.38      4.08 o 
   1  -5   5      152.67      159.21      7.62 o 
   2  -5   5       10.75       12.74      5.81 o 
   3  -5   5     2505.53     2681.06     38.97 o 
   4  -5   5     3514.46     3797.81     44.35 o 
   5  -5   5       38.59       47.91      8.57 o 
   6  -5   5     1058.64     1066.10     17.65 o 
   7  -5   5       19.59       19.89      9.59 o 
   8  -5   5     2412.88     2376.45     30.25 o 
   9  -5   5      340.97      300.77     24.44 o 
  10  -5   5       43.92       64.90     22.97 o 
  11  -5   5       48.27       46.11     36.20 o 
  12  -5   5       15.98      -13.49     39.93 o 
 -11  -4   5      143.27      176.03     42.73 o 
 -10  -4   5      332.24      392.74     63.24 o 
  -9  -4   5      362.26      400.55     41.20 o 
  -8  -4   5        0.11       24.02     21.35 o 
  -7  -4   5      116.12      114.79     14.29 o 
  -6  -4   5       12.24        8.17     12.94 o 
  -5  -4   5      448.02      350.77     35.75 o 
  -4  -4   5        2.90        0.00      7.36 o 
  -3  -4   5      127.29      122.38      7.20 o 
  -2  -4   5     3014.67     2532.73     69.74 o 
  -1  -4   5     9663.43     8188.71    118.50 o 
   0  -4   5      634.92      471.87     20.25 o 
   1  -4   5       16.55        8.94      3.43 o 
   2  -4   5       42.23       48.84      5.03 o 
   3  -4   5     1461.90     1420.18     15.53 o 
   4  -4   5     1429.90     1677.21     20.84 o 
   5  -4   5      514.88      620.40     16.73 o 
   6  -4   5       23.73       35.47     10.06 o 
   7  -4   5      185.59      220.59     14.80 o 
   8  -4   5      279.18      249.30     16.43 o 
   9  -4   5        1.04        3.28     28.09 o 
  10  -4   5      273.00      277.95     42.72 o 
  11  -4   5      328.57      256.32     42.03 o 
  12  -4   5      328.22      269.06     46.82 o 
 -12  -3   5        0.08      -15.58     52.06 o 
 -11  -3   5       49.57       59.06     38.20 o 
 -10  -3   5      233.58      221.76     37.81 o 
  -9  -3   5       26.17       41.05     29.14 o 
  -8  -3   5      260.41      244.69     34.74 o 
  -7  -3   5     2712.77     2707.63     50.48 o 
  -6  -3   5     1830.98     1848.74     50.03 o 
  -5  -3   5       81.20       65.99     10.04 o 
  -4  -3   5      112.73      120.21      8.07 o 
  -3  -3   5     1187.54     1072.05     41.22 o 
  -2  -3   5     5345.22     4836.45    171.16 o 
  -1  -3   5        4.48       10.56      3.47 o 
   0  -3   5     1321.31     1131.53     37.72 o 
   1  -3   5        0.79        3.49      2.97 o 
   2  -3   5       82.20      103.58      4.73 o 
   3  -3   5     2007.20     2413.52     25.87 o 
   4  -3   5      599.03      652.70     14.79 o 
   5  -3   5     3467.63     3665.31     33.90 o 
   6  -3   5      965.57      951.61     20.41 o 
   7  -3   5     2479.71     2398.07     45.48 o 
   8  -3   5       37.33       46.04     13.46 o 
   9  -3   5      278.24      263.85     35.13 o 
  10  -3   5      423.99      396.17     41.33 o 
  11  -3   5       71.06       59.49     35.68 o 
  12  -3   5       41.90       39.28     40.34 o 
 -12  -2   5      456.14      385.64     67.07 o 
 -11  -2   5      332.92      320.62     43.10 o 
 -10  -2   5      107.02      162.44     35.13 o 
  -9  -2   5       76.35       99.65     23.60 o 
  -8  -2   5      821.14      894.24     43.02 o 
  -7  -2   5      717.94      757.98     22.58 o 
  -6  -2   5       98.84      101.79     11.20 o 
  -5  -2   5        0.91        9.74      7.08 o 
  -4  -2   5       89.06      109.89      6.23 o 
  -3  -2   5      189.41      200.33      9.85 o 
  -2  -2   5      503.84      457.15     23.15 o 
  -1  -2   5     2145.53     1950.57     70.35 o 
   0  -2   5     4380.07     4038.50    164.52 o 
   1  -2   5     5781.69     6260.22    141.99 o 
   2  -2   5       22.82       21.17      3.71 o 
   3  -2   5      412.45      428.79     10.46 o 
   4  -2   5     2557.22     2203.35    269.99 o 
   5  -2   5      562.59      647.49     19.54 o 
   6  -2   5     1268.72     1308.56     22.44 o 
   7  -2   5     1600.38     1636.29     29.95 o 
   8  -2   5      708.23      665.82     23.26 o 
   9  -2   5       36.11       29.32     29.43 o 
  10  -2   5      262.93      253.54     37.55 o 
  11  -2   5      112.30      117.63     40.66 o 
  12  -2   5       16.40       17.90     40.89 o 
 -12  -1   5        2.67       26.14     35.57 o 
 -11  -1   5       81.61       45.33     32.62 o 
 -10  -1   5       11.24       13.10     23.04 o 
  -9  -1   5      659.08      607.05     33.50 o 
  -8  -1   5      659.10      679.00     27.20 o 
  -7  -1   5       57.11       65.67     13.76 o 
  -6  -1   5     1217.01     1178.65     26.86 o 
  -5  -1   5     1452.91     1408.53     47.01 o 
  -4  -1   5     4979.04     5181.92    218.82 o 
  -3  -1   5       31.40       22.52      4.41 o 
  -2  -1   5      258.44      233.03     14.53 o 
  -1  -1   5    10109.38     8590.10    880.69 o 
   1  -1   5     6045.23     6616.08    324.65 o 
   2  -1   5      163.95      159.01      6.06 o 
   3  -1   5     1829.10     2008.35     17.05 o 
   4  -1   5      812.78      783.57     14.10 o 
   5  -1   5     1270.68     1288.21     22.46 o 
   6  -1   5     1533.68     1608.05     29.92 o 
   7  -1   5     2241.72     2196.02     37.63 o 
   8  -1   5      715.43      677.26     29.22 o 
   9  -1   5      409.81      380.83     39.17 o 
  10  -1   5       92.41       84.48     33.99 o 
  11  -1   5      213.09      222.10     43.42 o 
  12  -1   5       24.96       39.00     43.63 o 
 -12   0   5       31.63       33.43     34.30 o 
 -11   0   5     1190.89     1014.26     75.10 o 
 -10   0   5     1501.47     1431.74     71.18 o 
  -9   0   5      105.50       94.73     16.47 o 
  -8   0   5       21.79       18.98     13.01 o 
  -7   0   5     2565.18     2594.18     70.08 o 
  -6   0   5     1217.79     1274.37     46.22 o 
  -5   0   5       30.76       31.28      7.27 o 
  -4   0   5        0.22        2.08      4.77 o 
  -3   0   5      345.38      314.49     51.38 o 
  -2   0   5     1601.76     1626.96     43.68 o 
  -1   0   5    10684.89    12211.79    253.60 o 
   0   0   5     1254.75     1263.38     73.53 o 
   1   0   5     5367.85     5920.45    179.88 o 
   2   0   5     1143.77     1334.17     11.32 o 
   3   0   5     2539.62     2607.82     19.23 o 
   4   0   5     1633.00     1787.14     19.29 o 
   5   0   5     1261.98     1390.37     50.48 o 
   6   0   5      437.54      437.06     17.76 o 
   7   0   5      364.62      348.02     19.28 o 
   8   0   5      347.50      329.47     27.38 o 
   9   0   5       66.84       60.75     30.37 o 
  10   0   5       67.56       79.97     36.31 o 
  11   0   5      285.20      254.43     46.74 o 
  12   0   5        5.94       13.02     55.99 o 
 -12   1   5       38.47       59.02     36.03 o 
 -11   1   5       46.96       54.30     25.54 o 
 -10   1   5      172.35      143.49     21.23 o 
  -9   1   5       11.10       26.37     14.61 o 
  -8   1   5       65.48       74.73     14.10 o 
  -7   1   5     1338.55     1364.96     28.72 o 
  -6   1   5      673.62      696.85     16.89 o 
  -5   1   5      743.16      811.84     14.18 o 
  -4   1   5     4093.17     4401.35     44.08 o 
  -3   1   5     2242.12     2757.47     70.65 o 
  -2   1   5     7180.85     7793.80     68.35 o 
  -1   1   5       50.75       48.63      7.61 o 
   0   1   5     2334.63     2094.25    132.49 o 
   1   1   5      776.44      723.47     23.47 o 
   2   1   5      287.31      282.02      8.42 o 
   3   1   5     2702.43     2930.39     22.98 o 
   4   1   5       98.80      112.21      8.54 o 
   5   1   5      946.96      982.68     22.34 o 
   6   1   5      461.84      296.60     86.49 o 
   7   1   5       88.80      105.21     15.58 o 
   8   1   5      651.81      601.69     43.24 o 
   9   1   5      159.09      174.98     34.78 o 
  10   1   5      339.36      327.19     44.31 o 
  11   1   5        2.47      -31.48     38.20 o 
 -12   2   5      139.29      102.25     36.81 o 
 -11   2   5        9.83       -7.80     24.56 o 
 -10   2   5      492.70      452.42     31.29 o 
  -9   2   5     1515.56     1606.74     41.83 o 
  -8   2   5     3359.28     3390.79     94.18 o 
  -7   2   5       72.12       69.30     10.74 o 
  -6   2   5       11.63       20.76      8.01 o 
  -5   2   5     1059.79      848.08    155.01 o 
  -4   2   5      237.56      228.64      6.31 o 
  -3   2   5       64.20       66.82      6.59 o 
  -2   2   5     1573.23     1694.95     58.08 o 
  -1   2   5       14.34        8.44      4.12 o 
   0   2   5      538.39      551.97     49.50 o 
   1   2   5      514.78      526.40     25.20 o 
   2   2   5     1307.56     1450.56     84.83 o 
   3   2   5     1296.96     1337.02     48.21 o 
   4   2   5     2029.78     2144.43     26.53 o 
   5   2   5     1247.31     1134.29     24.11 o 
   6   2   5       73.41       56.46     13.01 o 
   7   2   5        6.28        3.56     18.85 o 
   8   2   5       21.94       14.60     27.30 o 
   9   2   5      261.09      246.60     48.39 o 
  10   2   5        4.96       -6.46     36.02 o 
  11   2   5       20.28       11.45     42.26 o 
 -12   3   5       78.85       85.13     34.21 o 
 -11   3   5       98.99       68.22     25.49 o 
 -10   3   5       61.04       55.61     22.72 o 
  -9   3   5      322.09      332.34     19.23 o 
  -8   3   5        8.22       16.54     12.53 o 
  -7   3   5      173.72      189.32     12.30 o 
  -6   3   5      250.36      242.02     34.88 o 
  -5   3   5     2965.17     2950.57     72.78 o 
  -4   3   5       38.49       39.87      5.40 o 
  -3   3   5     2002.65     2114.51     54.41 o 
  -2   3   5     2294.69     1735.23    246.28 o 
  -1   3   5     4416.48     4054.03    415.50 o 
   0   3   5     1862.56     1510.36    125.27 o 
   1   3   5       28.97       23.26      5.52 o 
   2   3   5      119.88      134.41      9.56 o 
   3   3   5       35.70       26.43      7.65 o 
   4   3   5      612.57      589.29     18.75 o 
   5   3   5       15.98       20.15     11.96 o 
   6   3   5      213.25      235.92     17.14 o 
   7   3   5      120.72      130.57     24.20 o 
   8   3   5       23.12       16.89     31.18 o 
   9   3   5       50.77       41.47     34.26 o 
  10   3   5      157.87      104.03     39.83 o 
 -12   4   5      278.41      253.56     39.50 o 
 -11   4   5      219.32      176.68     28.11 o 
 -10   4   5      382.46      382.27     25.63 o 
  -9   4   5       54.45       60.19     17.14 o 
  -8   4   5      725.13      772.89     22.23 o 
  -7   4   5     1092.30     1079.66     39.73 o 
  -6   4   5      668.07      682.23     24.33 o 
  -5   4   5      422.42      414.99     26.80 o 
  -4   4   5     1397.34     1352.89    106.99 o 
  -3   4   5      391.74      353.83     10.37 o 
  -2   4   5      596.62      611.72     65.91 o 
  -1   4   5       16.80       14.56      4.10 o 
   0   4   5       95.06       66.17     19.19 o 
   1   4   5      423.92      441.94     28.12 o 
   2   4   5     1040.97     1059.31     26.25 o 
   3   4   5       20.07       21.63     10.36 o 
   4   4   5        9.46       22.66     13.55 o 
   5   4   5      434.47      461.13     25.68 o 
   6   4   5      365.82      368.32     28.13 o 
   7   4   5       25.55       38.15     27.54 o 
   8   4   5       17.44      -18.23     30.58 o 
   9   4   5        7.52       -2.22     34.32 o 
  10   4   5       45.64       41.79     42.79 o 
 -12   5   5       28.85        0.52     32.88 o 
 -11   5   5        5.17       33.55     25.09 o 
 -10   5   5       31.08       49.92     22.50 o 
  -9   5   5      248.72      288.00     21.95 o 
  -8   5   5        6.94        5.87     14.66 o 
  -7   5   5       47.59       28.82      9.20 o 
  -6   5   5      552.07      597.11     36.38 o 
  -5   5   5       28.91       30.17      6.92 o 
  -4   5   5     1317.90     1190.47     94.26 o 
  -3   5   5     2110.95     1961.88    110.53 o 
  -2   5   5       99.96      105.87      8.01 o 
  -1   5   5      215.66      213.00      9.64 o 
   0   5   5      355.12      256.05     22.56 o 
   1   5   5     1573.87     1508.38     96.88 o 
   2   5   5        6.58        1.43      9.91 o 
   3   5   5      242.39      263.13     17.41 o 
   4   5   5     1066.46     1057.49     31.20 o 
   5   5   5      207.07      236.78     20.85 o 
   6   5   5       14.81       16.67     21.50 o 
   7   5   5       48.39       31.63     29.38 o 
   8   5   5      319.82      319.97     42.15 o 
   9   5   5       30.73       33.60     37.20 o 
 -12   6   5       23.08       -7.83     33.01 o 
 -11   6   5       43.75       24.03     25.80 o 
 -10   6   5      229.17      218.99     27.40 o 
  -9   6   5      507.20      543.96     28.50 o 
  -8   6   5      590.98      609.35     26.66 o 
  -7   6   5      521.61      571.66     23.38 o 
  -6   6   5     1147.49     1130.13     71.44 o 
  -5   6   5      714.12      727.01     45.09 o 
  -4   6   5      619.88      634.64     32.50 o 
  -3   6   5      297.21      301.73     30.02 o 
  -2   6   5       34.14       33.65      7.06 o 
  -1   6   5       96.31       93.04      8.21 o 
   0   6   5      193.41      163.52     11.24 o 
   1   6   5        0.44        1.87      9.29 o 
   2   6   5      130.57      121.43     16.78 o 
   3   6   5      568.64      645.18     25.34 o 
   4   6   5      295.07      309.99     21.52 o 
   5   6   5      308.28      320.18     27.97 o 
   6   6   5        9.16       21.16     30.06 o 
   7   6   5      131.72      151.59     38.08 o 
   8   6   5       20.20       47.22     52.28 o 
 -11   7   5      187.78      227.72     31.40 o 
 -10   7   5       88.22      108.65     25.79 o 
  -9   7   5        5.16        7.65     18.06 o 
  -8   7   5      227.61      249.19     20.37 o 
  -7   7   5       38.90       31.20     16.12 o 
  -6   7   5       16.44       11.14     13.65 o 
  -5   7   5      197.34      179.48     17.04 o 
  -4   7   5      583.34      595.30     46.78 o 
  -3   7   5      660.51      643.33     57.66 o 
  -2   7   5      712.02      696.41     42.52 o 
  -1   7   5       33.77       23.88      8.92 o 
   0   7   5        2.43        1.16     10.38 o 
   1   7   5      167.39      169.68     15.78 o 
   2   7   5      356.97      354.41     21.30 o 
   3   7   5       48.75       61.62     17.38 o 
   4   7   5      692.93      773.64     36.28 o 
   5   7   5       26.15       46.96     29.09 o 
   6   7   5      133.73      136.93     50.16 o 
   7   7   5        0.31      -11.59     47.66 o 
 -11   8   5       51.36       50.01     28.20 o 
 -10   8   5       17.33       16.90     24.68 o 
  -9   8   5      130.37      164.20     24.35 o 
  -8   8   5       79.65       88.33     20.34 o 
  -7   8   5      302.64      300.58     35.30 o 
  -6   8   5        4.88       -7.80     14.29 o 
  -5   8   5       82.09       79.05     15.46 o 
  -4   8   5      669.18      593.24     35.82 o 
  -3   8   5      293.98      298.63     25.91 o 
  -2   8   5       86.12       84.24     13.76 o 
  -1   8   5       12.30       16.49     12.91 o 
   0   8   5        1.63        8.46     13.47 o 
   1   8   5       60.74       82.35     18.70 o 
   2   8   5       17.02       20.21     19.18 o 
   3   8   5       14.70       19.44     25.30 o 
   4   8   5       86.47      111.42     31.52 o 
   5   8   5        1.66      -37.53     44.59 o 
   6   8   5        4.24       -6.52     50.92 o 
 -10   9   5       91.70       96.75     33.26 o 
  -9   9   5       74.09       71.42     29.25 o 
  -8   9   5       28.45       35.69     20.02 o 
  -7   9   5       19.52       22.37     18.13 o 
  -6   9   5        4.90        1.85     15.89 o 
  -5   9   5       23.50       12.40     13.91 o 
  -4   9   5       65.05       57.25     14.59 o 
  -3   9   5       61.05       64.83     14.99 o 
  -2   9   5       20.93       12.11     13.99 o 
  -1   9   5      325.38      314.34     20.78 o 
   0   9   5      170.71      202.27     19.90 o 
   1   9   5       14.51       -3.31     23.75 o 
   2   9   5       84.58      110.52     29.40 o 
   3   9   5      122.18      148.31     32.40 o 
   4   9   5       39.03       48.20     44.78 o 
   5   9   5       24.91        1.08     49.34 o 
  -9  10   5       10.34       13.76     28.03 o 
  -8  10   5        3.43       -9.34     31.32 o 
  -7  10   5       40.94       32.21     20.04 o 
  -6  10   5      116.88      102.27     18.24 o 
  -5  10   5       34.88       34.14     15.94 o 
  -4  10   5       50.00       76.42     16.80 o 
  -3  10   5       19.27       21.14     13.83 o 
  -2  10   5      194.57      199.46     19.88 o 
  -1  10   5       21.85       28.20     17.29 o 
   0  10   5       44.28       64.90     23.13 o 
   1  10   5       17.81       22.79     26.79 o 
   2  10   5       55.13       61.30     30.71 o 
   3  10   5        9.26       -2.69     45.89 o 
   4  10   5        1.06        5.23     51.74 o 
  -8  11   5       21.76       -4.35     27.29 o 
  -7  11   5       21.64       -0.02     22.06 o 
  -6  11   5        1.50       -6.65     20.89 o 
  -5  11   5        0.48       10.32     20.61 o 
  -4  11   5        3.77       13.14     20.13 o 
  -3  11   5        0.25        1.17     17.26 o 
  -2  11   5        0.01        4.21     21.11 o 
  -1  11   5       11.39       16.87     22.73 o 
   0  11   5       47.99       48.05     29.80 o 
   1  11   5       13.19       21.39     29.92 o 
   2  11   5        8.57       27.39     47.53 o 
  -6  12   5        0.25       -8.23     38.73 o 
  -5  12   5       44.94       41.03     24.67 o 
  -4  12   5       36.78       61.51     24.39 o 
  -3  12   5       16.86       21.89     23.59 o 
  -2  12   5        4.60        4.36     19.74 o 
  -1  12   5      105.03       96.44     33.20 o 
  -1 -14   6       14.46       45.30     36.52 o 
   0 -14   6        1.30       55.78     37.06 o 
   1 -14   6       18.98       44.50     35.60 o 
   2 -14   6        7.41        5.46     25.15 o 
   3 -14   6       34.32       55.30     25.52 o 
   4 -14   6       36.02       68.71     25.78 o 
   5 -14   6        1.42        3.64     29.40 o 
   6 -14   6        5.68       31.73     31.20 o 
   7 -14   6        4.05       27.98     31.95 o 
  -3 -13   6        0.91       32.32     35.56 o 
  -2 -13   6        5.23       25.97     35.50 o 
  -1 -13   6       62.07      106.88     36.43 o 
   0 -13   6       11.67       64.38     32.82 o 
   1 -13   6        1.96       14.87     30.16 o 
   2 -13   6        0.59        2.71     22.14 o 
   3 -13   6       66.55      117.26     25.82 o 
   4 -13   6       97.88      130.18     25.26 o 
   5 -13   6       73.28      103.90     25.18 o 
   6 -13   6       33.82       62.89     24.76 o 
   7 -13   6      107.68      113.91     34.78 o 
   8 -13   6       78.46       84.99     51.30 o 
   9 -13   6        0.93       -6.43     49.94 o 
  -5 -12   6        4.45      -30.33     35.51 o 
  -4 -12   6        6.93      -16.12     33.54 o 
  -3 -12   6        1.62       -5.03     32.22 o 
  -2 -12   6      289.08      354.06     41.20 o 
  -1 -12   6       33.31       55.83     29.78 o 
   0 -12   6        1.58      -17.12     28.28 o 
   1 -12   6       28.99       38.76     21.64 o 
   2 -12   6      118.03      137.27     23.62 o 
   3 -12   6       35.20       38.84     20.82 o 
   4 -12   6        0.40       -5.03     19.38 o 
   5 -12   6       45.29       45.54     21.32 o 
   6 -12   6        0.21      -10.74     27.40 o 
   7 -12   6       22.84       61.66     30.11 o 
   8 -12   6      127.14      121.69     34.64 o 
   9 -12   6        8.28      -16.91     44.68 o 
  10 -12   6       30.61       17.58     49.59 o 
  -6 -11   6       58.08       39.98     37.20 o 
  -5 -11   6       58.02       47.94     35.67 o 
  -4 -11   6        1.04      -15.00     30.63 o 
  -3 -11   6       26.72       16.40     29.17 o 
  -2 -11   6       15.00       15.37     28.47 o 
  -1 -11   6       53.13       67.14     27.20 o 
   0 -11   6       39.04       90.85     28.56 o 
   1 -11   6       90.14      112.88     20.88 o 
   2 -11   6       39.06       69.85     19.68 o 
   3 -11   6      314.97      344.97     29.83 o 
   4 -11   6       14.46       11.38     18.43 o 
   5 -11   6      600.50      549.18     41.07 o 
   6 -11   6      590.20      588.83     43.17 o 
   7 -11   6      126.19      157.44     32.09 o 
   8 -11   6       11.33       15.25     29.72 o 
   9 -11   6      222.95      246.59     58.87 o 
  10 -11   6       42.68       40.94     36.01 o 
  -7 -10   6        0.45      -28.69     36.36 o 
  -6 -10   6        2.39       13.96     33.97 o 
  -5 -10   6      213.59      237.53     38.46 o 
  -4 -10   6       10.44       -6.60     27.04 o 
  -3 -10   6       37.55       25.74     27.29 o 
  -2 -10   6       62.27       69.72     26.10 o 
  -1 -10   6     1262.46     1218.89     47.86 o 
   0 -10   6      567.07      667.99     33.26 o 
   1 -10   6       62.07       67.74     13.27 o 
   2 -10   6       86.41       99.01     13.58 o 
   3 -10   6      271.09      268.73     17.24 o 
   4 -10   6       17.22       19.04     17.89 o 
   5 -10   6       21.95        7.34     17.55 o 
   6 -10   6       95.70       92.96     26.14 o 
   7 -10   6       21.93       18.85     25.35 o 
   8 -10   6        0.50        1.62     29.00 o 
   9 -10   6       70.47       98.17     32.76 o 
  10 -10   6       35.33       28.83     34.23 o 
  11 -10   6        0.06       -3.13     36.30 o 
  -8  -9   6      114.55      154.30     43.03 o 
  -7  -9   6        0.49        6.69     34.71 o 
  -6  -9   6      178.07      178.61     36.23 o 
  -5  -9   6      396.33      407.39     41.46 o 
  -4  -9   6        8.66       -9.27     24.28 o 
  -3  -9   6      268.03      200.06     29.31 o 
  -2  -9   6      231.79      209.83     14.94 o 
  -1  -9   6       47.36       56.91     11.65 o 
   0  -9   6       75.13       83.13     11.92 o 
   1  -9   6      104.82      115.29     10.76 o 
   2  -9   6       88.39       83.84     10.18 o 
   3  -9   6       38.74       69.92     11.51 o 
   4  -9   6      938.00      946.25     38.52 o 
   5  -9   6       11.55        8.56     12.74 o 
   6  -9   6      359.57      364.89     27.02 o 
   7  -9   6      463.29      530.86     43.02 o 
   8  -9   6      814.67      943.12     50.12 o 
   9  -9   6       65.91       81.55     31.29 o 
  10  -9   6       87.77       60.24     34.85 o 
  11  -9   6       40.16       30.12     37.16 o 
  -9  -8   6       27.45        3.16     39.16 o 
  -8  -8   6        4.11      -12.06     35.15 o 
  -7  -8   6        5.41       27.27     30.92 o 
  -6  -8   6       93.15       78.69     30.43 o 
  -5  -8   6       79.04       69.64     27.17 o 
  -4  -8   6      452.00      417.93     23.83 o 
  -3  -8   6      217.80      243.08     12.57 o 
  -2  -8   6      226.65      199.87     12.04 o 
  -1  -8   6      833.01      804.59     19.97 o 
   0  -8   6      311.54      306.83     14.85 o 
   1  -8   6     1631.13     1627.66     26.73 o 
   2  -8   6      247.46      238.86     13.10 o 
   3  -8   6     2481.22     2394.10     39.45 o 
   4  -8   6      356.63      381.97     16.73 o 
   5  -8   6      614.06      659.65     33.26 o 
   6  -8   6       43.17       41.28     13.46 o 
   7  -8   6       61.52       47.53     20.05 o 
   8  -8   6       15.13       10.88     25.26 o 
   9  -8   6        2.55        2.92     28.77 o 
  10  -8   6       66.17       32.95     32.98 o 
  11  -8   6       48.79        8.59     34.57 o 
  12  -8   6      142.68      160.28     36.01 o 
 -10  -7   6        0.18        2.72     57.86 o 
  -9  -7   6      133.26      140.49     42.15 o 
  -8  -7   6      257.91      230.89     40.02 o 
  -7  -7   6      112.87       93.45     31.94 o 
  -6  -7   6      128.29      105.88     30.44 o 
  -5  -7   6      582.01      669.36     28.29 o 
  -4  -7   6       23.78       13.34      9.84 o 
  -3  -7   6      451.89      436.68     14.85 o 
  -2  -7   6       52.13       43.94      8.26 o 
  -1  -7   6       73.29       73.08      9.22 o 
   0  -7   6      318.89      310.42     13.83 o 
   1  -7   6       20.27       32.12      6.93 o 
   2  -7   6       53.59       45.39      7.72 o 
   3  -7   6      170.36      191.60     11.64 o 
   4  -7   6      465.10      439.12     16.33 o 
   5  -7   6     2918.56     3117.50     70.04 o 
   6  -7   6      388.70      387.83     17.58 o 
   7  -7   6      135.83      115.35     15.86 o 
   8  -7   6      120.05      107.90     23.18 o 
   9  -7   6     1185.39     1211.55     57.48 o 
  10  -7   6      552.39      529.99     38.89 o 
  11  -7   6        5.97       21.21     30.50 o 
  12  -7   6      102.76       89.27     33.58 o 
 -10  -6   6       66.83       57.97     39.65 o 
  -9  -6   6      146.42      145.94     37.29 o 
  -8  -6   6       26.63       40.86     31.27 o 
  -7  -6   6        1.81      -14.71     25.48 o 
  -6  -6   6      181.27      185.72     23.20 o 
  -5  -6   6        5.07        4.71     10.74 o 
  -4  -6   6        0.36       -1.90      8.66 o 
  -3  -6   6        4.28        0.40      7.36 o 
  -2  -6   6     1508.81     1485.89     23.91 o 
  -1  -6   6      640.42      501.42     14.03 o 
   0  -6   6     1301.98     1020.58     17.10 o 
   1  -6   6      504.21      496.91     11.45 o 
   2  -6   6      866.11      806.44     15.75 o 
   3  -6   6     1001.73     1060.26     18.61 o 
   4  -6   6     4209.98     4436.47     87.91 o 
   5  -6   6      230.60      227.93     13.00 o 
   6  -6   6      699.47      734.75     20.21 o 
   7  -6   6      136.12      183.98     11.82 o 
   8  -6   6       15.86       20.11     12.45 o 
   9  -6   6        7.35       15.88     17.82 o 
  10  -6   6       42.66       29.23     30.85 o 
  11  -6   6      218.63      209.52     42.26 o 
  12  -6   6      138.18       94.85     42.75 o 
 -11  -5   6       12.54        4.53     57.13 o 
 -10  -5   6        2.46       19.76     35.62 o 
  -9  -5   6       61.58       27.12     32.10 o 
  -8  -5   6       21.92       39.86     30.09 o 
  -7  -5   6      139.53      186.10     23.83 o 
  -6  -5   6      111.74       99.84     12.88 o 
  -5  -5   6      957.42      923.51     22.80 o 
  -4  -5   6      651.91      653.41     17.48 o 
  -3  -5   6     2940.30     2859.41     90.35 o 
  -2  -5   6      717.69      569.28     31.33 o 
  -1  -5   6     5484.96     4633.57     55.96 o 
   0  -5   6      512.43      336.74     52.29 o 
   1  -5   6     2615.85     2341.90     47.52 o 
   2  -5   6      463.78      455.29      9.31 o 
   3  -5   6        5.11       14.10      7.03 o 
   4  -5   6      102.24      108.68      9.13 o 
   5  -5   6      330.14      359.50     14.51 o 
   6  -5   6     1113.91     1090.80     18.24 o 
   7  -5   6      817.01      829.84     18.87 o 
   8  -5   6      444.32      446.25     20.00 o 
   9  -5   6        0.64       -5.69     18.35 o 
  10  -5   6      771.70      729.54     51.60 o 
  11  -5   6      964.26      894.52     61.03 o 
  12  -5   6      102.51       85.92     41.36 o 
 -11  -4   6      136.86      116.31     58.11 o 
 -10  -4   6       25.41       46.08     34.61 o 
  -9  -4   6      250.39      233.30     48.15 o 
  -8  -4   6      553.28      645.64     56.31 o 
  -7  -4   6      964.32      923.25     26.41 o 
  -6  -4   6      597.69      586.71     20.99 o 
  -5  -4   6        1.02       -0.84      8.35 o 
  -4  -4   6      135.06      143.89      9.07 o 
  -3  -4   6      919.58      963.48     38.18 o 
  -2  -4   6     1892.46     1818.53     55.69 o 
  -1  -4   6     4070.75     3609.94     64.84 o 
   0  -4   6     1225.59      883.89     20.88 o 
   1  -4   6     2422.40     2137.03     71.12 o 
   2  -4   6     3417.53     3248.93    159.33 o 
   3  -4   6        4.32        1.90      4.45 o 
   4  -4   6     5500.55     6618.86    104.64 o 
   5  -4   6     2956.31     3198.28     30.31 o 
   6  -4   6     2555.73     2714.32     37.44 o 
   7  -4   6      300.33      304.91     16.65 o 
   8  -4   6        1.84        3.34     12.76 o 
   9  -4   6      184.71      164.00     36.75 o 
  10  -4   6      114.21       96.75     33.35 o 
  11  -4   6       31.39       36.09     36.20 o 
  12  -4   6        0.39      -13.83     39.25 o 
 -12  -3   6       12.32       52.22     54.66 o 
 -11  -3   6        2.72      -21.25     44.94 o 
 -10  -3   6        1.39       -6.60     29.03 o 
  -9  -3   6        2.02        6.11     22.37 o 
  -8  -3   6        6.67       12.90     16.30 o 
  -7  -3   6        4.99       -6.05     14.65 o 
  -6  -3   6      313.54      359.59     17.82 o 
  -5  -3   6     2156.98     2014.45     43.68 o 
  -4  -3   6     4546.03     4468.59    167.55 o 
  -3  -3   6       41.97       39.49      5.79 o 
  -2  -3   6     1384.71     1295.94     57.75 o 
  -1  -3   6       38.00       51.57      4.14 o 
   0  -3   6     2602.59     2350.73     95.99 o 
   1  -3   6     2588.51     2814.94     78.26 o 
   2  -3   6      407.94      332.45      7.76 o 
   3  -3   6      119.23      155.68      7.12 o 
   4  -3   6      495.44      405.97     73.27 o 
   5  -3   6       10.73       16.48      8.71 o 
   6  -3   6      246.75      263.45     13.98 o 
   7  -3   6     1779.62     1691.39     30.77 o 
   8  -3   6      511.95      509.53     24.01 o 
   9  -3   6      175.82      179.46     33.63 o 
  10  -3   6      684.37      678.26     52.62 o 
  11  -3   6       93.25       74.90     38.36 o 
  12  -3   6      641.86      561.14     56.26 o 
 -12  -2   6       22.92       16.54     47.23 o 
 -11  -2   6       73.89       54.89     34.13 o 
 -10  -2   6      556.99      510.54     43.44 o 
  -9  -2   6     1319.21     1288.58    104.18 o 
  -8  -2   6       32.69       26.03     16.00 o 
  -7  -2   6      587.03      654.63     24.33 o 
  -6  -2   6      198.43      194.60     15.09 o 
  -5  -2   6      288.54      277.68     11.96 o 
  -4  -2   6      750.24      699.81     36.62 o 
  -3  -2   6      518.60      484.26     20.35 o 
  -2  -2   6      234.21      255.60      9.91 o 
  -1  -2   6      399.70      371.87     14.62 o 
   0  -2   6      544.21      548.06     19.65 o 
   1  -2   6       71.72       71.15      3.41 o 
   2  -2   6     2861.32     3012.04     32.89 o 
   3  -2   6     6385.20     6832.32     37.87 o 
   4  -2   6     1515.60     1704.92     18.80 o 
   5  -2   6       48.72       32.60     12.03 o 
   6  -2   6     2448.85     2499.87     30.45 o 
   7  -2   6     2164.28     2206.29     30.78 o 
   8  -2   6        8.15        9.51     18.83 o 
   9  -2   6       40.72       21.24     29.08 o 
  10  -2   6        6.31       25.29     31.79 o 
  11  -2   6      181.47      221.48     44.75 o 
  12  -2   6       26.93       15.54     43.13 o 
 -12  -1   6       91.97       73.30     37.21 o 
 -11  -1   6       57.18       71.81     34.47 o 
 -10  -1   6      124.83      139.79     22.82 o 
  -9  -1   6       13.00        9.23     15.42 o 
  -8  -1   6        2.48       -1.24     13.28 o 
  -7  -1   6        9.01        2.58     11.62 o 
  -6  -1   6      119.76      109.84     10.67 o 
  -5  -1   6      144.91      152.39     10.60 o 
  -4  -1   6     3065.24     3220.53     58.48 o 
  -3  -1   6     6567.70     6127.00    293.28 o 
  -2  -1   6     1076.33     1128.78     35.91 o 
  -1  -1   6      127.14      129.43      4.98 o 
   0  -1   6      643.56      707.45     32.23 o 
   1  -1   6     1459.79     1373.05     55.18 o 
   2  -1   6     4889.16     5286.18     54.27 o 
   3  -1   6      397.58      460.81     10.96 o 
   4  -1   6        0.82        4.00      6.56 o 
   5  -1   6        0.16        6.85      8.73 o 
   6  -1   6       24.36       32.84     10.36 o 
   7  -1   6      480.21      441.64     22.68 o 
   8  -1   6      159.11      124.07     23.02 o 
   9  -1   6      999.98      935.69     50.83 o 
  10  -1   6      428.87      427.50     47.00 o 
  11  -1   6      415.97      356.42     47.24 o 
  12  -1   6        7.50      -11.10     41.66 o 
 -12   0   6      158.17      102.51     37.31 o 
 -11   0   6       38.02       21.39     31.40 o 
 -10   0   6       39.91       76.16     24.53 o 
  -9   0   6      362.10      346.92     20.65 o 
  -8   0   6      850.74      804.55     35.59 o 
  -7   0   6      884.19      881.90     20.70 o 
  -6   0   6      167.00      164.35     10.93 o 
  -5   0   6     1425.94     1581.18     27.77 o 
  -4   0   6     1770.56     1723.90     37.50 o 
  -3   0   6       54.02       46.43      4.02 o 
  -2   0   6        0.50        2.11      4.56 o 
  -1   0   6     4611.36     4215.51    434.77 o 
   0   0   6       51.49       73.98      6.85 o 
   1   0   6      238.31      246.56      7.85 o 
   2   0   6       42.78       39.62      4.03 o 
   3   0   6     1047.61     1020.67     13.56 o 
   4   0   6     2987.96     3082.98     32.75 o 
   5   0   6     3890.85     4176.56     53.38 o 
   6   0   6       34.38       20.29      8.55 o 
   7   0   6      185.94      214.62     17.26 o 
   8   0   6     1612.82     1563.69     47.55 o 
   9   0   6      168.56      131.71     33.25 o 
  10   0   6       75.31       35.21     34.03 o 
  11   0   6       24.99       29.87     39.03 o 
 -12   1   6       39.52       49.38     36.20 o 
 -11   1   6      330.23      306.85     31.66 o 
 -10   1   6       99.83       99.40     24.87 o 
  -9   1   6      253.42      260.42     18.98 o 
  -8   1   6      921.28      945.08     24.88 o 
  -7   1   6     1111.58     1129.73     33.75 o 
  -6   1   6      245.72      237.68     11.88 o 
  -5   1   6     1103.60      838.75    159.49 o 
  -4   1   6      393.62      333.80      8.34 o 
  -3   1   6      216.51      265.89     10.10 o 
  -2   1   6     5490.42     6233.78     79.48 o 
  -1   1   6     2818.91     3146.23    268.51 o 
   0   1   6      619.07      780.40     63.18 o 
   1   1   6        1.48        1.70      3.58 o 
   2   1   6      858.60      736.12     68.57 o 
   3   1   6     3696.94     3745.81    108.88 o 
   4   1   6      893.51      890.80     17.78 o 
   5   1   6        4.47        7.57     10.72 o 
   6   1   6      123.79      137.36     14.68 o 
   7   1   6      191.91      154.65     19.12 o 
   8   1   6      189.91      174.43     32.12 o 
   9   1   6       10.09       -8.14     32.20 o 
  10   1   6       57.74       77.10     37.82 o 
  11   1   6      137.27       88.38     41.76 o 
 -12   2   6       24.09       34.54     33.43 o 
 -11   2   6      293.56      259.29     29.18 o 
 -10   2   6       38.93       37.52     22.68 o 
  -9   2   6        8.87        8.94     16.21 o 
  -8   2   6        9.22       20.92     12.53 o 
  -7   2   6     2395.58     2491.51     32.36 o 
  -6   2   6     1041.36      836.65    160.68 o 
  -5   2   6        4.05        4.22      5.18 o 
  -4   2   6      112.85      132.13      7.42 o 
  -3   2   6     4454.37     5159.21    117.11 o 
  -2   2   6      700.64      727.90     36.27 o 
  -1   2   6       54.39       72.80      8.06 o 
   0   2   6      611.18      590.63     71.40 o 
   1   2   6      445.89      460.56     24.64 o 
   2   2   6      407.36      423.84     16.47 o 
   3   2   6     1911.34     1893.39     29.82 o 
   4   2   6      512.07      559.47     21.00 o 
   5   2   6     1945.51     2080.50     29.91 o 
   6   2   6      732.15      750.01     26.79 o 
   7   2   6      569.46      501.28     31.13 o 
   8   2   6        1.62        7.70     27.54 o 
   9   2   6      185.61      194.33     37.58 o 
  10   2   6      184.20      155.68     43.28 o 
 -12   3   6      356.56      315.46     41.85 o 
 -11   3   6      198.70      199.26     28.41 o 
 -10   3   6       57.82       51.23     19.16 o 
  -9   3   6      249.22      253.15     20.28 o 
  -8   3   6       70.13       94.16     12.08 o 
  -7   3   6      186.16      211.54     14.02 o 
  -6   3   6      127.99      130.25      9.16 o 
  -5   3   6      612.94      722.55     20.60 o 
  -4   3   6      357.53      400.46     15.88 o 
  -3   3   6      591.02      703.31     19.43 o 
  -2   3   6        1.38       -5.18      5.18 o 
  -1   3   6     2379.31     2457.92    338.98 o 
   0   3   6     4749.38     4536.67    400.86 o 
   1   3   6      241.36      210.83     16.24 o 
   2   3   6      502.74      487.57     18.60 o 
   3   3   6       84.63       74.18     12.42 o 
   4   3   6      811.95      868.69     24.85 o 
   5   3   6      168.33      136.95     16.99 o 
   6   3   6        8.28        1.25     16.31 o 
   7   3   6       13.50       24.49     21.73 o 
   8   3   6       84.98       52.03     31.95 o 
   9   3   6       74.90       88.02     38.55 o 
  10   3   6       40.23       29.32     41.22 o 
 -12   4   6        0.26      -23.11     27.18 o 
 -11   4   6       24.09       26.11     25.05 o 
 -10   4   6      217.08      243.57     22.86 o 
  -9   4   6       12.89       13.22     16.31 o 
  -8   4   6       43.07       39.24     15.03 o 
  -7   4   6      108.33      114.30     11.35 o 
  -6   4   6      543.16      510.51     34.97 o 
  -5   4   6     1686.34     1599.59     71.48 o 
  -4   4   6     1311.08     1259.84     72.28 o 
  -3   4   6      118.52      118.74     10.51 o 
  -2   4   6       44.66       31.57      7.63 o 
  -1   4   6      165.13      139.64     11.74 o 
   0   4   6       29.94       13.01      5.92 o 
   1   4   6     1038.75     1044.86     60.60 o 
   2   4   6       23.08       19.71      9.59 o 
   3   4   6        2.74       -0.77     10.71 o 
   4   4   6      680.03      728.88     25.87 o 
   5   4   6        0.86       -4.65     15.42 o 
   6   4   6      164.09      200.27     24.97 o 
   7   4   6      265.34      285.77     36.97 o 
   8   4   6      438.71      407.42     43.57 o 
   9   4   6      131.88      123.00     38.58 o 
 -12   5   6       19.63       18.70     28.31 o 
 -11   5   6      322.09      306.99     32.02 o 
 -10   5   6      299.40      322.91     24.51 o 
  -9   5   6        0.83       -7.58     16.31 o 
  -8   5   6       18.89       15.47     14.77 o 
  -7   5   6      175.86      190.55     15.75 o 
  -6   5   6      110.11      131.44     11.69 o 
  -5   5   6      102.98      110.28     12.74 o 
  -4   5   6      915.91      951.88     81.02 o 
  -3   5   6      125.76      112.74      8.41 o 
  -2   5   6       84.60       89.69      7.66 o 
  -1   5   6      356.82      343.51     22.93 o 
   0   5   6       13.30        4.45      7.01 o 
   1   5   6     1485.66     1533.73     85.53 o 
   2   5   6      302.33      330.63     16.42 o 
   3   5   6      617.18      590.49     23.45 o 
   4   5   6       24.08       38.42     16.04 o 
   5   5   6       74.84       82.16     21.73 o 
   6   5   6       80.30       97.11     24.80 o 
   7   5   6        4.88      -12.24     30.15 o 
   8   5   6        1.73       23.56     48.45 o 
   9   5   6        3.06        8.49     57.13 o 
 -12   6   6        4.37        1.92     34.71 o 
 -11   6   6       14.76        4.12     25.88 o 
 -10   6   6        0.19        3.72     22.08 o 
  -9   6   6       15.99       -0.23     17.29 o 
  -8   6   6       88.52       96.79     16.84 o 
  -7   6   6       32.19       26.52     13.71 o 
  -6   6   6      541.09      563.56     51.16 o 
  -5   6   6       78.53       89.68     10.88 o 
  -4   6   6     1003.40     1050.36     73.23 o 
  -3   6   6      620.56      525.50     41.88 o 
  -2   6   6       26.32       17.03      8.23 o 
  -1   6   6        0.00       -0.35      7.25 o 
   0   6   6      109.88       86.92     13.65 o 
   1   6   6       14.44       17.35     10.87 o 
   2   6   6      149.72      142.43     15.47 o 
   3   6   6        4.99       -9.16     14.71 o 
   4   6   6      368.97      435.27     26.49 o 
   5   6   6       42.05       50.42     22.70 o 
   6   6   6      165.91      168.37     49.53 o 
   7   6   6       68.31       79.45     52.41 o 
   8   6   6       15.37       30.05     51.93 o 
 -11   7   6       31.93       41.93     27.08 o 
 -10   7   6       69.59       57.18     24.46 o 
  -9   7   6      245.16      235.22     23.32 o 
  -8   7   6       69.02       92.96     17.50 o 
  -7   7   6       84.98      101.92     17.16 o 
  -6   7   6       17.89       13.37     13.58 o 
  -5   7   6       50.92       33.47     12.45 o 
  -4   7   6      362.31      346.99     25.74 o 
  -3   7   6        2.00       13.68     10.78 o 
  -2   7   6      330.14      295.76     27.67 o 
  -1   7   6       20.00       27.04     11.96 o 
   0   7   6      277.17      262.98     21.93 o 
   1   7   6       46.96       51.56     16.49 o 
   2   7   6      155.96      164.10     20.92 o 
   3   7   6       65.03       69.08     24.03 o 
   4   7   6      208.06      211.19     32.43 o 
   5   7   6       63.60       61.56     31.32 o 
   6   7   6       28.95       15.71     50.03 o 
   7   7   6        1.64      -22.26     51.84 o 
 -11   8   6       23.03       62.89     35.14 o 
 -10   8   6        4.55      -16.68     28.25 o 
  -9   8   6        9.80       -9.07     20.43 o 
  -8   8   6        1.51       -4.18     17.94 o 
  -7   8   6      140.72      130.02     19.28 o 
  -6   8   6       10.18        5.02     14.72 o 
  -5   8   6       87.12       71.32     14.53 o 
  -4   8   6      198.50      158.62     13.13 o 
  -3   8   6      758.96      694.29     49.86 o 
  -2   8   6       19.24       12.47     12.59 o 
  -1   8   6       64.37       59.14     14.70 o 
   0   8   6      108.51       81.07     15.94 o 
   1   8   6       51.02       53.51     18.95 o 
   2   8   6       36.84       47.98     20.26 o 
   3   8   6        0.25       27.81     26.71 o 
   4   8   6       41.83       36.93     31.09 o 
   5   8   6       12.49       -3.64     47.60 o 
   6   8   6       53.85       37.94     53.61 o 
 -10   9   6       38.14       16.52     30.47 o 
  -9   9   6        1.20      -25.13     25.99 o 
  -8   9   6      130.14      146.74     22.92 o 
  -7   9   6       68.09       56.05     18.80 o 
  -6   9   6       82.70       85.34     17.90 o 
  -5   9   6        1.49       -1.00     13.66 o 
  -4   9   6        3.89       -4.99     11.84 o 
  -3   9   6       11.51        4.12     13.92 o 
  -2   9   6       46.94       53.06     15.46 o 
  -1   9   6       49.21       47.69     16.66 o 
   0   9   6        3.65       -8.04     16.03 o 
   1   9   6      165.66      180.88     30.08 o 
   2   9   6       37.03       50.49     28.55 o 
   3   9   6       46.94       32.15     29.87 o 
   4   9   6       24.21       37.37     49.72 o 
   5   9   6       10.47      -25.56     51.17 o 
  -9  10   6        0.54       -1.18     27.67 o 
  -8  10   6        8.56       22.30     25.28 o 
  -7  10   6        0.24       -8.92     18.67 o 
  -6  10   6       39.02       15.13     17.00 o 
  -5  10   6       32.52       44.94     16.57 o 
  -4  10   6        7.32       -3.33     15.43 o 
  -3  10   6       21.38       12.81     13.85 o 
  -2  10   6       17.08       30.08     16.77 o 
  -1  10   6        4.77       11.83     21.46 o 
   0  10   6       27.13       28.30     26.21 o 
   1  10   6       75.87      102.63     30.50 o 
   2  10   6        3.95        9.20     30.55 o 
   3  10   6        1.61      -32.36     48.89 o 
  -7  11   6       30.86       25.21     28.45 o 
  -6  11   6        0.97      -10.52     20.86 o 
  -5  11   6       85.24       89.34     23.75 o 
  -4  11   6       10.57       21.71     20.80 o 
  -3  11   6        0.11        9.23     18.19 o 
  -2  11   6        7.52        2.40     22.14 o 
  -1  11   6        0.41        9.75     23.66 o 
   0  11   6        3.09        8.65     28.83 o 
   1  11   6       21.50       29.52     31.68 o 
  -1 -14   7       64.55      166.67     41.95 o 
   0 -14   7      106.53      152.65     38.82 o 
   1 -14   7        0.42        1.91     34.15 o 
   2 -14   7       86.42      175.59     38.96 o 
   3 -14   7        3.12       31.96     33.37 o 
   4 -14   7       53.05       88.95     35.39 o 
   5 -14   7       10.03        8.16     24.96 o 
   6 -14   7        4.21       22.53     29.57 o 
   7 -14   7        1.75       17.26     48.48 o 
  -3 -13   7        1.24        3.42     35.76 o 
  -2 -13   7        8.88       20.97     34.09 o 
  -1 -13   7       28.79       87.01     35.22 o 
   0 -13   7        4.55        7.79     31.40 o 
   1 -13   7        4.83       27.56     31.13 o 
   2 -13   7        0.11       -0.07     22.07 o 
   3 -13   7        7.87       -4.84     20.86 o 
   4 -13   7       24.81       34.09     21.93 o 
   5 -13   7       19.31       47.78     23.61 o 
   6 -13   7       91.83      112.88     33.50 o 
   7 -13   7        2.10        0.92     29.64 o 
   8 -13   7       79.83      145.22     52.98 o 
  -5 -12   7       48.18       59.09     38.03 o 
  -4 -12   7       67.24      120.95     38.33 o 
  -3 -12   7       46.56       73.82     34.58 o 
  -2 -12   7        6.70      -16.72     29.13 o 
  -1 -12   7        2.81       16.45     30.41 o 
   0 -12   7        2.15        5.42     27.09 o 
   1 -12   7      752.23      950.80     49.99 o 
   2 -12   7       38.17       30.00     20.59 o 
   3 -12   7       42.79       42.13     20.27 o 
   4 -12   7       18.76       23.45     20.24 o 
   5 -12   7      310.41      322.24     28.11 o 
   6 -12   7       61.57       70.80     29.38 o 
   7 -12   7       18.15       12.99     29.37 o 
   8 -12   7        9.00        6.23     30.45 o 
   9 -12   7        8.02        0.62     33.81 o 
  -6 -11   7       25.92       24.13     39.55 o 
  -5 -11   7       62.57       72.53     36.49 o 
  -4 -11   7      113.67      102.93     34.45 o 
  -3 -11   7        8.91        0.54     28.08 o 
  -2 -11   7      137.40      187.66     32.89 o 
  -1 -11   7      360.07      388.09     38.99 o 
   0 -11   7      301.32      312.17     34.76 o 
   1 -11   7       31.13       41.12     18.41 o 
   2 -11   7       62.00       80.08     19.31 o 
   3 -11   7       78.49       94.88     19.75 o 
   4 -11   7       15.35       15.61     17.59 o 
   5 -11   7      105.28      119.56     28.64 o 
   6 -11   7        8.15       30.27     26.16 o 
   7 -11   7      140.27      184.65     35.21 o 
   8 -11   7      107.09      114.51     34.28 o 
   9 -11   7      102.05       99.12     36.01 o 
  10 -11   7      118.79      139.51     40.59 o 
  -7 -10   7       33.72        8.04     36.44 o 
  -6 -10   7        0.67      -32.05     32.83 o 
  -5 -10   7       36.83       43.04     30.65 o 
  -4 -10   7       28.09       41.04     29.96 o 
  -3 -10   7       42.96        7.31     26.27 o 
  -2 -10   7      103.47      144.01     28.48 o 
  -1 -10   7       16.30       35.86     24.51 o 
   0 -10   7      145.21      130.81     17.13 o 
   1 -10   7      140.70      161.46     13.70 o 
   2 -10   7     1407.50     1482.80     29.25 o 
   3 -10   7      199.55      231.07     16.67 o 
   4 -10   7      618.59      610.55     33.38 o 
   5 -10   7      337.45      302.78     32.70 o 
   6 -10   7      129.69      133.05     30.25 o 
   7 -10   7      327.06      321.49     36.15 o 
   8 -10   7       82.10       69.25     31.33 o 
   9 -10   7       29.45       40.17     34.42 o 
  10 -10   7        0.24       -3.10     34.62 o 
  11 -10   7        7.94        7.68     37.99 o 
  -8  -9   7        0.49      -35.68     35.68 o 
  -7  -9   7      256.79      269.76     43.10 o 
  -6  -9   7        2.58       15.36     30.05 o 
  -5  -9   7       72.00       73.26     31.69 o 
  -4  -9   7      230.25      160.30     30.43 o 
  -3  -9   7     1420.15     1298.37     49.42 o 
  -2  -9   7      214.86      258.58     24.01 o 
  -1  -9   7        4.08       27.82     10.96 o 
   0  -9   7      346.82      343.85     16.79 o 
   1  -9   7     1286.77     1308.87     21.88 o 
   2  -9   7       25.24       33.93      9.54 o 
   3  -9   7       26.08       35.59     10.11 o 
   4  -9   7        3.80       11.63      9.79 o 
   5  -9   7      228.82      242.53     20.41 o 
   6  -9   7       11.04        7.51     19.30 o 
   7  -9   7      219.07      207.46     32.17 o 
   8  -9   7       40.62       38.69     29.25 o 
   9  -9   7      167.61      137.06     33.97 o 
  10  -9   7      264.08      278.95     42.45 o 
  11  -9   7      110.28       73.41     38.00 o 
  -9  -8   7      142.14      177.45     51.49 o 
  -8  -8   7      198.93      203.02     41.63 o 
  -7  -8   7       16.28       34.52     33.84 o 
  -6  -8   7      255.64      263.65     37.09 o 
  -5  -8   7       50.94       20.63     27.35 o 
  -4  -8   7        1.71       -4.94     17.05 o 
  -3  -8   7        0.16        4.95      9.38 o 
  -2  -8   7       27.14       30.23      9.20 o 
  -1  -8   7      274.33      313.96     15.62 o 
   0  -8   7      121.36      162.62     12.19 o 
   1  -8   7      417.49      430.06     14.04 o 
   2  -8   7      954.45      946.11     22.25 o 
   3  -8   7     2617.02     2533.63     73.23 o 
   4  -8   7     1476.25     1456.57     33.78 o 
   5  -8   7      531.49      567.12     20.41 o 
   6  -8   7      643.18      715.06     23.32 o 
   7  -8   7      582.07      530.38     41.12 o 
   8  -8   7      278.57      262.90     34.44 o 
   9  -8   7       54.65       68.69     31.19 o 
  10  -8   7      210.57      190.29     39.03 o 
  11  -8   7       10.75        2.97     29.29 o 
  12  -8   7        4.81      -39.69     39.69 o 
 -10  -7   7       21.88       23.72     57.76 o 
  -9  -7   7        1.42       -4.17     35.81 o 
  -8  -7   7        4.78       11.74     31.61 o 
  -7  -7   7        0.75        8.55     29.86 o 
  -6  -7   7     1118.77     1122.96     51.51 o 
  -5  -7   7      858.57      898.28     50.74 o 
  -4  -7   7       99.80       86.27     11.78 o 
  -3  -7   7      667.02      629.04     17.44 o 
  -2  -7   7     1884.01     1623.62     40.45 o 
  -1  -7   7     1318.19     1240.61     21.46 o 
   0  -7   7       27.20       31.87      8.28 o 
   1  -7   7       91.12       97.94      7.60 o 
   2  -7   7     2009.41     1794.41     23.75 o 
   3  -7   7      590.47      598.36     16.77 o 
   4  -7   7      232.94      216.45     13.03 o 
   5  -7   7      105.71      114.13     12.23 o 
   6  -7   7       77.42       79.37     12.60 o 
   7  -7   7      157.54      134.78     16.41 o 
   8  -7   7      408.93      436.89     31.93 o 
   9  -7   7        7.31       -0.83     23.27 o 
  10  -7   7       64.30       57.60     27.32 o 
  11  -7   7      219.95      205.27     33.90 o 
  12  -7   7      242.03      169.89     37.98 o 
 -10  -6   7        1.17      -22.59     36.45 o 
  -9  -6   7        4.45      -20.16     33.16 o 
  -8  -6   7      378.56      404.03     45.96 o 
  -7  -6   7      479.39      534.91     43.25 o 
  -6  -6   7       21.39       12.30     18.72 o 
  -5  -6   7      417.01      381.64     17.79 o 
  -4  -6   7      188.78      211.94     16.69 o 
  -3  -6   7      592.61      555.03     16.48 o 
  -2  -6   7       13.76       13.27      7.08 o 
  -1  -6   7     1025.87      934.01     19.05 o 
   0  -6   7      375.39      288.57     26.08 o 
   1  -6   7      386.99      353.89     10.27 o 
   2  -6   7     1313.42     1223.56     15.12 o 
   3  -6   7     1001.60     1017.52     18.95 o 
   4  -6   7       49.46       38.60      9.43 o 
   5  -6   7     2073.26     2121.66     37.97 o 
   6  -6   7     2192.88     2257.18     28.18 o 
   7  -6   7     1683.18     1824.93     29.60 o 
   8  -6   7       37.58       26.60     12.94 o 
   9  -6   7      299.84      300.47     46.85 o 
  10  -6   7      241.10      301.28     41.84 o 
  11  -6   7      284.47      316.38     45.51 o 
  12  -6   7        0.53       14.81     42.63 o 
 -11  -5   7       17.69       13.21     53.30 o 
 -10  -5   7       26.29       51.12     35.89 o 
  -9  -5   7       10.39       13.43     31.02 o 
  -8  -5   7       15.41        5.97     26.69 o 
  -7  -5   7       52.32       66.35     21.40 o 
  -6  -5   7      488.05      484.33     18.87 o 
  -5  -5   7      784.06      736.02     33.45 o 
  -4  -5   7     2078.92     2017.79     54.92 o 
  -3  -5   7     1160.09     1109.07     45.25 o 
  -2  -5   7      119.54      117.51      7.45 o 
  -1  -5   7     4727.47     4301.56     58.81 o 
   0  -5   7     2564.47     2103.70     24.75 o 
   1  -5   7      999.60      873.98     17.04 o 
   2  -5   7      661.25      660.22     57.88 o 
   3  -5   7     1357.75     1388.47     33.85 o 
   4  -5   7     3920.90     4339.48     39.10 o 
   5  -5   7      269.54      289.56     13.56 o 
   6  -5   7      447.01      486.25     19.40 o 
   7  -5   7        2.45       -0.05     11.93 o 
   8  -5   7       36.16       49.80     26.33 o 
   9  -5   7     1279.22     1221.76     71.90 o 
  10  -5   7       43.65       35.61     32.47 o 
  11  -5   7        0.13       16.92     38.92 o 
  12  -5   7       39.65       19.45     41.51 o 
 -11  -4   7       21.92       17.83     50.29 o 
 -10  -4   7      311.25      330.56     43.28 o 
  -9  -4   7      323.08      299.27     38.81 o 
  -8  -4   7       11.48       33.33     22.02 o 
  -7  -4   7      126.15      161.34     18.88 o 
  -6  -4   7     1922.08     2075.21     45.39 o 
  -5  -4   7      395.37      423.04     17.59 o 
  -4  -4   7       15.14       21.83      8.73 o 
  -3  -4   7       70.22       68.87      7.07 o 
  -2  -4   7     1316.07     1153.27     56.61 o 
  -1  -4   7     2700.85     2285.64     52.76 o 
   0  -4   7      631.12      613.69     22.52 o 
   1  -4   7       47.07       62.09      5.33 o 
   2  -4   7      884.34      903.03     15.16 o 
   3  -4   7     3719.99     3900.61     45.60 o 
   4  -4   7     2512.40     2546.75     31.06 o 
   5  -4   7       40.75       39.79      9.55 o 
   6  -4   7      614.37      656.64     20.36 o 
   7  -4   7      876.08      919.71     24.01 o 
   8  -4   7     2272.32     2200.52     48.24 o 
   9  -4   7       49.22       74.30     31.56 o 
  10  -4   7        0.94       -9.72     31.52 o 
  11  -4   7        3.53      -13.46     37.39 o 
  12  -4   7      235.47      197.90     47.82 o 
 -11  -3   7      254.79      257.86     60.26 o 
 -10  -3   7       14.73       -5.13     41.55 o 
  -9  -3   7        1.25        7.59     22.40 o 
  -8  -3   7       48.80       66.85     17.43 o 
  -7  -3   7      142.37      142.54     17.15 o 
  -6  -3   7      394.42      373.14     21.17 o 
  -5  -3   7       18.64       33.77     10.16 o 
  -4  -3   7      295.33      297.88     17.24 o 
  -3  -3   7     4568.00     4256.05    230.78 o 
  -2  -3   7     2359.12     2108.83     70.58 o 
  -1  -3   7     1560.17     1435.68     55.13 o 
   0  -3   7      471.41      419.83     15.25 o 
   1  -3   7     5743.23     5499.53    269.96 o 
   2  -3   7     7587.13     8263.37    145.09 o 
   3  -3   7     1879.08     2039.58     26.57 o 
   4  -3   7       10.82       13.29      7.84 o 
   5  -3   7     1011.34     1083.83     22.23 o 
   6  -3   7      117.28      136.64     12.93 o 
   7  -3   7      364.37      402.54     21.06 o 
   8  -3   7      251.57      240.60     26.16 o 
   9  -3   7      130.75       99.47     31.89 o 
  10  -3   7       44.45       55.18     34.59 o 
  11  -3   7      187.53      155.41     40.83 o 
  12  -3   7       28.69       49.35     42.90 o 
 -12  -2   7       17.80       -6.56     34.57 o 
 -11  -2   7       48.24       29.75     33.36 o 
 -10  -2   7       92.25       93.07     26.01 o 
  -9  -2   7      823.50      819.93     77.47 o 
  -8  -2   7      588.80      619.22     50.42 o 
  -7  -2   7      493.21      463.68     26.24 o 
  -6  -2   7       36.88       46.17     10.48 o 
  -5  -2   7     2337.20     2445.63     84.62 o 
  -4  -2   7     6640.25     6934.27    274.18 o 
  -3  -2   7      569.43      582.85     17.67 o 
  -2  -2   7     1139.84     1049.74     43.89 o 
  -1  -2   7     1002.14      940.03     37.93 o 
   0  -2   7      156.00      148.50      8.10 o 
   1  -2   7     4050.88     4034.79    177.98 o 
   2  -2   7       19.98        6.43      4.46 o 
   3  -2   7      380.79      475.64     11.72 o 
   4  -2   7       15.31        4.40      6.87 o 
   5  -2   7     2819.45     2851.23     28.63 o 
   6  -2   7      726.86      668.52     65.25 o 
   7  -2   7       59.34       66.59     14.85 o 
   8  -2   7      498.99      473.64     32.37 o 
   9  -2   7     1133.40     1022.82     54.16 o 
  10  -2   7      815.23      697.28     52.13 o 
  11  -2   7        1.83       14.76     38.00 o 
  12  -2   7        4.19       28.46     41.44 o 
 -12  -1   7        1.24       16.68     35.38 o 
 -11  -1   7       69.05      124.24     36.14 o 
 -10  -1   7      559.43      576.31     48.50 o 
  -9  -1   7      218.06      222.01     19.37 o 
  -8  -1   7       22.04       20.01     14.13 o 
  -7  -1   7       61.98       76.29     12.19 o 
  -6  -1   7      163.42      188.47     11.77 o 
  -5  -1   7      218.63      238.76     14.13 o 
  -4  -1   7     1375.67     1432.48     40.85 o 
  -3  -1   7      375.52      231.84     42.49 o 
  -2  -1   7      403.24      396.38      7.63 o 
  -1  -1   7     3530.70     3766.53    178.88 o 
   0  -1   7     2877.33     2855.71    130.42 o 
   1  -1   7       16.16       18.22      4.13 o 
   2  -1   7     1185.64     1115.43     45.64 o 
   3  -1   7     2334.86     2632.20     27.19 o 
   4  -1   7     3351.62     3481.44     51.13 o 
   5  -1   7      663.96      662.45     20.45 o 
   6  -1   7      283.53      266.99     24.53 o 
   7  -1   7        2.08        0.92     13.62 o 
   8  -1   7      109.19      106.63     23.08 o 
   9  -1   7       34.24       23.36     29.40 o 
  10  -1   7       30.56       26.27     33.40 o 
  11  -1   7      106.22       75.58     41.32 o 
 -12   0   7       26.78       32.84     36.27 o 
 -11   0   7       21.33       16.53     25.30 o 
 -10   0   7      106.62       75.28     24.00 o 
  -9   0   7      308.08      272.77     19.37 o 
  -8   0   7     1285.12     1330.57     34.25 o 
  -7   0   7      803.30      828.36     25.24 o 
  -6   0   7     2365.49     2416.51     56.23 o 
  -5   0   7      669.51      628.85     22.72 o 
  -4   0   7      124.92      110.25      5.70 o 
  -3   0   7     2553.62     2661.34     40.06 o 
  -2   0   7     1824.65     1628.59    151.73 o 
  -1   0   7      261.44      219.12     17.37 o 
   0   0   7        0.14        0.52      3.18 o 
   1   0   7      629.92      576.69     40.83 o 
   2   0   7        3.98       -0.18      5.61 o 
   3   0   7        7.72       10.63      6.07 o 
   4   0   7        0.18       -1.35      7.92 o 
   5   0   7       28.39       35.65     10.98 o 
   6   0   7      526.02      529.77     21.52 o 
   7   0   7     1317.62     1246.12     38.65 o 
   8   0   7      283.16      235.00     34.38 o 
   9   0   7       31.83       35.86     30.64 o 
  10   0   7      193.27      141.18     38.33 o 
  11   0   7      756.53      706.13     60.29 o 
 -12   1   7      234.80      196.25     39.52 o 
 -11   1   7      152.48      150.33     28.42 o 
 -10   1   7      136.84      112.86     25.19 o 
  -9   1   7      330.96      382.25     24.07 o 
  -8   1   7       90.11       93.64     13.87 o 
  -7   1   7      217.80      236.63     13.23 o 
  -6   1   7      516.14      327.77     86.29 o 
  -5   1   7      737.64      844.54     13.51 o 
  -4   1   7        2.76        1.53      4.64 o 
  -3   1   7        3.68       12.49      6.16 o 
  -2   1   7        7.89       12.61     12.39 o 
  -1   1   7     4012.35     4352.51    259.55 o 
   0   1   7     5638.81     6219.73    477.01 o 
   1   1   7    10524.74    10910.49    463.66 o 
   2   1   7     1117.76     1234.98     48.14 o 
   3   1   7       26.60       20.97      8.88 o 
   4   1   7      919.17     1008.51     21.63 o 
   5   1   7     1626.70     1581.76     30.44 o 
   6   1   7      956.86      959.72     29.90 o 
   7   1   7       54.21       39.15     20.66 o 
   8   1   7      186.28      147.06     32.36 o 
   9   1   7       19.16       21.91     31.51 o 
  10   1   7        6.12      -19.55     36.77 o 
  11   1   7        1.43      -14.88     41.84 o 
 -12   2   7        2.13       -3.62     32.97 o 
 -11   2   7        1.30       -7.83     24.45 o 
 -10   2   7       12.81       -2.56     21.52 o 
  -9   2   7       65.80       61.01     17.29 o 
  -8   2   7      629.27      625.08     24.51 o 
  -7   2   7       19.27       15.28      8.38 o 
  -6   2   7     1786.39     1888.28     24.16 o 
  -5   2   7     1242.88     1324.54     23.08 o 
  -4   2   7     1332.90     1339.34     25.88 o 
  -3   2   7      193.21      197.66     10.43 o 
  -2   2   7     1549.29     1622.04     54.56 o 
  -1   2   7      141.17      152.86     24.38 o 
   0   2   7     3344.93     2924.78    458.19 o 
   1   2   7       28.64       34.60      4.84 o 
   2   2   7       44.15       41.34      8.24 o 
   3   2   7      280.58      306.34     14.84 o 
   4   2   7       95.22       82.36     14.12 o 
   5   2   7       49.89       43.13     15.37 o 
   6   2   7       76.99       81.90     17.72 o 
   7   2   7      265.52      265.05     26.79 o 
   8   2   7      827.82      773.94     53.47 o 
   9   2   7       67.81       80.25     34.97 o 
  10   2   7      148.23      135.10     40.71 o 
 -12   3   7       30.05        7.87     27.99 o 
 -11   3   7      203.15      179.71     28.47 o 
 -10   3   7      285.79      273.58     23.96 o 
  -9   3   7       41.22       41.74     16.79 o 
  -8   3   7        3.17       19.11     14.45 o 
  -7   3   7     1081.39     1171.30     32.32 o 
  -6   3   7      254.26      268.74     13.37 o 
  -5   3   7      329.52      347.86     11.65 o 
  -4   3   7      167.77      195.17     13.71 o 
  -3   3   7      377.88      409.60     15.73 o 
  -2   3   7      829.64      666.85     70.71 o 
  -1   3   7      410.05      476.44     49.44 o 
   0   3   7      518.31      503.04     52.38 o 
   1   3   7      126.98      130.63      9.29 o 
   2   3   7     2771.66     2989.13     50.96 o 
   3   3   7     1502.87     1670.35     25.48 o 
   4   3   7       53.41       47.13     14.31 o 
   5   3   7        5.91       -2.43     14.85 o 
   6   3   7      246.03      242.91     25.53 o 
   7   3   7      622.48      590.08     37.88 o 
   8   3   7      261.31      218.25     39.22 o 
   9   3   7       42.06       20.45     36.27 o 
  10   3   7        7.64       18.43     60.01 o 
 -12   4   7       37.23       19.42     28.60 o 
 -11   4   7       96.05      102.56     26.69 o 
 -10   4   7       53.46       74.08     20.33 o 
  -9   4   7       58.43       39.78     16.77 o 
  -8   4   7       67.65       59.30     15.34 o 
  -7   4   7      606.61      624.98     21.76 o 
  -6   4   7       17.40       28.23      9.50 o 
  -5   4   7       34.13       35.69      7.46 o 
  -4   4   7      747.26      866.56     38.10 o 
  -3   4   7     2611.90     2319.08    547.41 o 
  -2   4   7      298.50      229.09     33.59 o 
  -1   4   7       18.62        9.17      5.67 o 
   0   4   7      405.71      399.59     30.02 o 
   1   4   7      676.56      640.94     42.12 o 
   2   4   7      989.76     1074.08     20.98 o 
   3   4   7       35.81       34.85     11.79 o 
   4   4   7       17.38       17.01     14.88 o 
   5   4   7      122.95      138.26     19.18 o 
   6   4   7        0.29        4.16     21.10 o 
   7   4   7      139.29      133.38     34.47 o 
   8   4   7        0.92       -7.32     49.62 o 
   9   4   7       52.35        6.59     57.10 o 
 -12   5   7       42.28       64.52     35.65 o 
 -11   5   7        7.91       13.58     26.04 o 
 -10   5   7      191.32      260.27     23.86 o 
  -9   5   7      297.31      323.56     22.53 o 
  -8   5   7      501.84      547.70     24.71 o 
  -7   5   7        4.48        1.26     12.53 o 
  -6   5   7      389.51      425.25     17.98 o 
  -5   5   7      195.65      200.36     15.92 o 
  -4   5   7      185.37      180.56     12.06 o 
  -3   5   7      344.29      304.84     28.84 o 
  -2   5   7      132.27      122.19     11.05 o 
  -1   5   7      151.13      145.62      9.67 o 
   0   5   7      632.82      655.58     49.93 o 
   1   5   7       16.90        7.78      3.97 o 
   2   5   7      135.67      145.43     14.62 o 
   3   5   7      878.11      938.77     31.48 o 
   4   5   7      819.87      871.57     30.33 o 
   5   5   7       10.37        2.95     20.49 o 
   6   5   7      596.17      623.96     46.89 o 
   7   5   7       34.53       26.85     45.54 o 
   8   5   7      144.27      137.18     58.77 o 
 -11   6   7       37.34       33.20     26.70 o 
 -10   6   7        1.17       -8.87     22.57 o 
  -9   6   7       19.77       26.84     17.50 o 
  -8   6   7        2.90        5.95     15.38 o 
  -7   6   7        3.85        2.59     13.14 o 
  -6   6   7      139.31      129.12     14.24 o 
  -5   6   7      122.27      117.74     13.66 o 
  -4   6   7        1.65        1.56      7.67 o 
  -3   6   7       31.88       24.92      8.34 o 
  -2   6   7      738.86      658.40     46.24 o 
  -1   6   7     1276.33     1249.89     93.67 o 
   0   6   7       64.87       70.07     11.52 o 
   1   6   7       42.12       14.39     10.05 o 
   2   6   7      302.17      345.38     29.55 o 
   3   6   7       42.10       44.37     19.27 o 
   4   6   7       15.72       21.28     25.24 o 
   5   6   7       46.45       34.81     28.65 o 
   6   6   7       16.66        6.40     46.20 o 
   7   6   7        1.81        1.27     47.34 o 
 -11   7   7       10.21       20.86     26.67 o 
 -10   7   7        7.36       -2.25     23.58 o 
  -9   7   7        3.18       20.35     18.31 o 
  -8   7   7       16.42       16.14     17.12 o 
  -7   7   7      445.60      474.92     29.17 o 
  -6   7   7       59.06       47.87     14.03 o 
  -5   7   7        3.50       -5.83     11.24 o 
  -4   7   7       49.11       38.90     11.13 o 
  -3   7   7       45.40       62.04     12.00 o 
  -2   7   7      243.70      206.52     15.71 o 
  -1   7   7        4.45        0.91     11.65 o 
   0   7   7        5.47       -1.25     12.69 o 
   1   7   7        9.17       10.84     16.66 o 
   2   7   7       38.42       42.07     19.30 o 
   3   7   7      152.97      183.52     30.79 o 
   4   7   7        0.82       19.20     27.72 o 
   5   7   7      230.70      304.64     58.36 o 
   6   7   7       73.62       59.72     53.61 o 
 -10   8   7       21.31       18.01     29.38 o 
  -9   8   7        9.29        3.51     20.71 o 
  -8   8   7        0.33       -1.91     18.45 o 
  -7   8   7        5.71       -8.47     15.98 o 
  -6   8   7        3.00       -1.97     14.19 o 
  -5   8   7       34.55       24.71     12.85 o 
  -4   8   7      344.40      313.83     32.31 o 
  -3   8   7       23.61       24.19     13.15 o 
  -2   8   7       67.38       74.67     14.53 o 
  -1   8   7      403.01      384.85     28.33 o 
   0   8   7      166.55      175.08     18.85 o 
   1   8   7       93.64      106.81     20.86 o 
   2   8   7       41.15       48.19     26.26 o 
   3   8   7      147.61      155.14     31.63 o 
   4   8   7       17.84       19.70     30.87 o 
   5   8   7        3.56        4.50     49.21 o 
  -9   9   7       46.72       45.84     27.05 o 
  -8   9   7        4.01        2.61     19.61 o 
  -7   9   7        0.08      -17.37     17.37 o 
  -6   9   7      126.23      137.44     17.41 o 
  -5   9   7       96.28      123.55     16.50 o 
  -4   9   7       11.09       10.87     12.16 o 
  -3   9   7       14.08        9.42     14.51 o 
  -2   9   7        0.15       15.40     15.20 o 
  -1   9   7       55.14       72.98     17.45 o 
   0   9   7        2.79        4.46     17.16 o 
   1   9   7        1.56        4.29     25.72 o 
   2   9   7       58.38       63.80     35.26 o 
   3   9   7        0.83      -14.49     30.09 o 
   4   9   7       93.95      126.19     55.29 o 
  -8  10   7       24.67       34.46     25.07 o 
  -7  10   7        8.88        2.03     17.17 o 
  -6  10   7        0.77       -3.26     16.83 o 
  -5  10   7        6.21        5.61     16.12 o 
  -4  10   7        0.97       -3.81     13.50 o 
  -3  10   7       82.00       83.25     18.28 o 
  -2  10   7       12.17       33.75     17.98 o 
  -1  10   7       27.35       45.78     22.61 o 
   0  10   7        1.30      -16.27     25.73 o 
   1  10   7      112.10      142.48     33.22 o 
   2  10   7       15.11       23.49     32.02 o 
  -6  11   7        1.65      -19.27     24.81 o 
  -5  11   7       35.68       43.18     22.19 o 
  -4  11   7       33.35       60.96     23.16 o 
  -3  11   7        0.50        3.12     18.65 o 
  -2  11   7       16.17      -11.33     22.70 o 
  -1  11   7       12.58       -0.75     28.70 o 
   0  11   7       10.35       -5.05     29.96 o 
   3 -15   8        0.40       46.11     53.04 o 
  -1 -14   8       36.66      118.09     39.98 o 
   0 -14   8        0.23       31.32     36.69 o 
   1 -14   8        4.13       -3.44     34.42 o 
   2 -14   8       33.64       88.24     36.87 o 
   3 -14   8       13.92       25.90     34.53 o 
   4 -14   8       11.22       33.73     34.31 o 
   5 -14   8       33.62       47.76     34.61 o 
   6 -14   8       10.95       -2.55     34.02 o 
   7 -14   8        5.58       43.95     48.45 o 
  -3 -13   8       57.96       77.08     38.11 o 
  -2 -13   8        0.56       17.82     34.85 o 
  -1 -13   8      128.30      219.01     40.96 o 
   0 -13   8        5.12       20.68     33.59 o 
   1 -13   8       78.33      107.00     36.00 o 
   2 -13   8       82.26      120.83     25.37 o 
   3 -13   8        0.42        3.79     21.31 o 
   4 -13   8        4.56       -0.70     21.03 o 
   5 -13   8       11.51        4.37     22.00 o 
   6 -13   8       29.20       29.26     30.86 o 
   7 -13   8        0.27        7.34     33.07 o 
   8 -13   8       24.19       76.55     37.07 o 
  -5 -12   8        0.91        0.44     35.71 o 
  -4 -12   8       13.56       20.03     37.05 o 
  -3 -12   8       14.26       18.06     34.04 o 
  -2 -12   8       58.76       97.04     33.48 o 
  -1 -12   8       18.41       49.52     32.06 o 
   0 -12   8        0.03       18.49     30.19 o 
   1 -12   8       17.78       49.54     28.65 o 
   2 -12   8        5.93       13.63     19.56 o 
   3 -12   8       85.51      107.78     21.60 o 
   4 -12   8       85.01      123.41     23.17 o 
   5 -12   8       17.89       26.52     20.72 o 
   6 -12   8        4.02       13.21     28.43 o 
   7 -12   8       69.80       78.09     32.85 o 
   8 -12   8       56.13       40.63     32.81 o 
   9 -12   8        0.38      -15.12     33.24 o 
  -6 -11   8       13.22        9.99     37.57 o 
  -5 -11   8        4.31       -5.13     32.70 o 
  -4 -11   8       18.12       16.99     31.81 o 
  -3 -11   8       11.45       12.50     29.07 o 
  -2 -11   8      254.29      264.03     35.59 o 
  -1 -11   8      123.69      179.02     32.26 o 
   0 -11   8        3.33       20.64     25.17 o 
   1 -11   8      116.68      113.12     28.26 o 
   2 -11   8      148.18      149.91     20.11 o 
   3 -11   8      125.84      118.41     19.62 o 
   4 -11   8       22.34       10.50     18.02 o 
   5 -11   8       89.22       57.15     26.21 o 
   6 -11   8        0.86      -18.77     25.61 o 
   7 -11   8       45.96       34.90     30.23 o 
   8 -11   8       11.47       -1.96     31.11 o 
   9 -11   8       19.47        1.44     35.30 o 
  10 -11   8      151.81      152.84     41.99 o 
  -7 -10   8      151.94      190.40     43.81 o 
  -6 -10   8       45.35       10.94     36.01 o 
  -5 -10   8      311.43      285.15     40.57 o 
  -4 -10   8      115.19       78.16     31.42 o 
  -3 -10   8       53.10       54.36     28.19 o 
  -2 -10   8        3.75       17.93     25.23 o 
  -1 -10   8       77.59       98.81     26.58 o 
   0 -10   8       72.55       83.07     25.98 o 
   1 -10   8       36.97       53.26     14.33 o 
   2 -10   8      434.33      466.17     29.64 o 
   3 -10   8       33.67       29.35     13.49 o 
   4 -10   8        5.63       17.09     22.01 o 
   5 -10   8     1014.06     1079.40     50.08 o 
   6 -10   8        1.70       -1.74     24.68 o 
   7 -10   8        0.21       -7.07     27.55 o 
   8 -10   8       13.12       10.40     30.61 o 
   9 -10   8      220.94      202.46     40.73 o 
  10 -10   8       19.14       47.03     36.86 o 
  11 -10   8       19.22        2.26     38.46 o 
  -8  -9   8        0.29      -11.64     37.56 o 
  -7  -9   8        0.26      -17.65     33.37 o 
  -6  -9   8       57.53       32.07     32.20 o 
  -5  -9   8       96.29       77.35     30.90 o 
  -4  -9   8       94.19       81.29     27.54 o 
  -3  -9   8        2.78        8.81     23.99 o 
  -2  -9   8       12.52       12.72     14.29 o 
  -1  -9   8      668.76      710.13     26.91 o 
   0  -9   8      584.88      611.24     20.43 o 
   1  -9   8        3.40        2.38      8.95 o 
   2  -9   8       48.26       46.35      9.19 o 
   3  -9   8     2566.91     2503.45     46.61 o 
   4  -9   8     1395.17     1366.98     43.51 o 
   5  -9   8      104.33      110.48     15.28 o 
   6  -9   8       11.01       23.85     25.01 o 
   7  -9   8      143.88      158.49     31.82 o 
   8  -9   8       14.61        8.49     28.47 o 
   9  -9   8       18.48       19.13     31.82 o 
  10  -9   8      108.43       71.67     37.15 o 
  11  -9   8      111.45       75.47     39.97 o 
  -9  -8   8      134.64       96.97     42.14 o 
  -8  -8   8       18.21       12.34     34.93 o 
  -7  -8   8      205.76      299.61     41.65 o 
  -6  -8   8      397.96      387.47     40.33 o 
  -5  -8   8      178.53      162.13     30.35 o 
  -4  -8   8      315.49      338.27     26.28 o 
  -3  -8   8     1437.14     1324.54     24.90 o 
  -2  -8   8      260.23      244.64     16.76 o 
  -1  -8   8      538.02      560.24     19.48 o 
   0  -8   8       68.81       68.51     10.65 o 
   1  -8   8      231.98      208.50     10.69 o 
   2  -8   8      716.08      682.68     15.32 o 
   3  -8   8      492.02      437.07     17.61 o 
   4  -8   8       44.37       54.41     11.39 o 
   5  -8   8        9.67        8.54     11.25 o 
   6  -8   8      845.23      833.60     33.84 o 
   7  -8   8       99.44      125.87     28.93 o 
   8  -8   8      189.28      221.91     34.61 o 
   9  -8   8       31.58       14.28     31.47 o 
  10  -8   8      115.30       77.63     36.66 o 
  11  -8   8       46.74       44.00     31.95 o 
  -9  -7   8      107.90      162.14     41.45 o 
  -8  -7   8      107.36      106.52     35.89 o 
  -7  -7   8        4.73       40.11     31.13 o 
  -6  -7   8       35.56       63.88     27.28 o 
  -5  -7   8        7.94       24.46     19.27 o 
  -4  -7   8      285.78      271.54     14.85 o 
  -3  -7   8     1059.62      907.34     20.12 o 
  -2  -7   8       51.67       47.32      8.90 o 
  -1  -7   8        7.12        6.02      8.49 o 
   0  -7   8      398.91      360.27     14.27 o 
   1  -7   8     2517.32     2312.19     44.18 o 
   2  -7   8      605.78      546.58     18.21 o 
   3  -7   8      235.11      255.57     13.40 o 
   4  -7   8       53.28       50.91     10.93 o 
   5  -7   8     2099.77     2164.60     30.30 o 
   6  -7   8       91.00       96.22     13.45 o 
   7  -7   8       44.68       76.82     26.34 o 
   8  -7   8      160.65      138.18     26.08 o 
   9  -7   8        0.53       14.07     24.19 o 
  10  -7   8        1.11       -7.65     28.00 o 
  11  -7   8       24.65       15.07     31.36 o 
  12  -7   8       30.91       -7.89     54.28 o 
 -10  -6   8        1.47       -7.47     48.48 o 
  -9  -6   8       55.39       25.46     34.07 o 
  -8  -6   8      139.71      155.22     33.44 o 
  -7  -6   8        6.34       -5.52     20.70 o 
  -6  -6   8       91.85       96.26     21.34 o 
  -5  -6   8     4017.01     3905.07    122.30 o 
  -4  -6   8     2319.38     2211.89     51.83 o 
  -3  -6   8       40.07       30.01      8.57 o 
  -2  -6   8      660.20      589.87     14.71 o 
  -1  -6   8     1001.31      925.18     17.73 o 
   0  -6   8      266.54      205.86     10.88 o 
   1  -6   8        1.40       -0.04      3.87 o 
   2  -6   8       15.61       12.80      5.32 o 
   3  -6   8       53.57       59.10      9.38 o 
   4  -6   8      359.41      369.85     16.58 o 
   5  -6   8       90.14      125.09     12.35 o 
   6  -6   8      135.17      136.64     13.02 o 
   7  -6   8      907.71      903.12     25.74 o 
   8  -6   8      436.40      473.57     41.66 o 
   9  -6   8      271.72      314.23     39.88 o 
  10  -6   8       21.07       22.90     34.53 o 
  11  -6   8       52.78       65.84     38.29 o 
  12  -6   8       39.57       33.98     44.56 o 
 -11  -5   8      199.23      248.65     64.54 o 
 -10  -5   8      331.35      348.15     60.83 o 
  -9  -5   8       88.96       79.56     34.40 o 
  -8  -5   8      347.84      375.24     31.65 o 
  -7  -5   8       33.31       43.40     20.74 o 
  -6  -5   8       35.62       49.04     16.11 o 
  -5  -5   8       38.47       37.09     11.59 o 
  -4  -5   8       52.87       50.87     10.49 o 
  -3  -5   8      158.21      185.17     11.69 o 
  -2  -5   8     1412.84     1281.67     20.22 o 
  -1  -5   8       38.64       36.73      6.20 o 
   0  -5   8      675.59      622.89     13.30 o 
   1  -5   8       44.69       36.62      5.78 o 
   2  -5   8     4157.40     3940.82     94.02 o 
   3  -5   8     3139.92     3456.26     32.93 o 
   4  -5   8      732.00      711.05     22.52 o 
   5  -5   8       28.59       39.21      9.78 o 
   6  -5   8     1156.47     1213.10     18.97 o 
   7  -5   8      221.91      220.00     17.95 o 
   8  -5   8      236.57      217.38     32.67 o 
   9  -5   8      190.11      181.48     34.67 o 
  10  -5   8        6.36      -21.33     34.26 o 
  11  -5   8        2.01      -22.82     35.08 o 
  12  -5   8       10.43       17.75     41.14 o 
 -11  -4   8        0.02      -19.28     34.56 o 
 -10  -4   8        4.41      -15.45     46.77 o 
  -9  -4   8       31.39       32.81     29.42 o 
  -8  -4   8      394.17      414.85     33.28 o 
  -7  -4   8      564.76      537.78     27.42 o 
  -6  -4   8      444.59      436.04     23.18 o 
  -5  -4   8      281.03      238.86     16.80 o 
  -4  -4   8      571.51      507.36     22.58 o 
  -3  -4   8     5266.31     4837.76    214.73 o 
  -2  -4   8     1128.66     1023.85     19.20 o 
  -1  -4   8       81.14       64.29      5.75 o 
   0  -4   8     1191.91     1076.90     40.37 o 
   1  -4   8     2156.23     2012.38     76.35 o 
   2  -4   8     1232.48     1180.40     24.38 o 
   3  -4   8       96.99       92.69      6.67 o 
   4  -4   8       10.19        7.40      6.91 o 
   5  -4   8        6.70       -2.17      7.74 o 
   6  -4   8      128.71      116.12     14.47 o 
   7  -4   8       95.51       77.04     15.49 o 
   8  -4   8        3.08       -8.17     25.80 o 
   9  -4   8     1102.43      988.97     54.63 o 
  10  -4   8       68.63       79.67     34.20 o 
  11  -4   8      209.75      205.33     42.65 o 
  12  -4   8        0.16       15.26     40.49 o 
 -11  -3   8        0.24       -9.08     34.88 o 
 -10  -3   8      167.77      153.74     41.77 o 
  -9  -3   8      877.22      844.88     87.05 o 
  -8  -3   8      370.99      409.49     24.42 o 
  -7  -3   8       46.69       36.68     15.19 o 
  -6  -3   8      622.78      630.43     32.68 o 
  -5  -3   8     1375.34     1389.76     54.16 o 
  -4  -3   8     1754.91     1889.21     83.87 o 
  -3  -3   8     2327.76     2181.85     80.59 o 
  -2  -3   8        1.51        6.30      4.68 o 
  -1  -3   8     2545.35     2415.56    107.50 o 
   0  -3   8       40.45       42.08      4.39 o 
   1  -3   8     2580.41     2483.68    109.39 o 
   2  -3   8       86.37      110.86      6.18 o 
   3  -3   8      317.21      308.34     10.54 o 
   4  -3   8     3035.44     3211.84     41.18 o 
   5  -3   8     1450.67     1546.51     26.36 o 
   6  -3   8     1054.07      984.92     87.12 o 
   7  -3   8      573.28      600.33     25.33 o 
   8  -3   8      760.31      723.31     55.51 o 
   9  -3   8        5.81       -8.80     28.79 o 
  10  -3   8      423.76      393.20     45.57 o 
  11  -3   8       21.88       22.67     37.63 o 
 -12  -2   8       27.75       -0.29     52.73 o 
 -11  -2   8       85.20       93.04     60.74 o 
 -10  -2   8        9.53       27.88     24.49 o 
  -9  -2   8       67.70       64.24     22.68 o 
  -8  -2   8      333.20      331.44     20.04 o 
  -7  -2   8      128.26      101.80     14.31 o 
  -6  -2   8      986.52     1058.73     33.13 o 
  -5  -2   8     1143.68     1167.93     38.52 o 
  -4  -2   8     1123.28     1163.64     53.01 o 
  -3  -2   8      327.00      348.63     17.31 o 
  -2  -2   8    10451.72     9676.95    376.75 o 
  -1  -2   8     5982.77     5649.16    270.24 o 
   0  -2   8     2146.40     2001.13    115.67 o 
   1  -2   8     3205.77     3446.37    164.91 o 
   2  -2   8      577.96      583.13     22.80 o 
   3  -2   8      669.89      681.94     13.91 o 
   4  -2   8      505.96      541.86     17.28 o 
   5  -2   8       81.34       91.89     12.06 o 
   6  -2   8       21.22       26.05     12.11 o 
   7  -2   8      893.10      850.58     29.87 o 
   8  -2   8       26.62       16.80     28.27 o 
   9  -2   8       98.58       96.07     32.66 o 
  10  -2   8       23.42       48.63     35.81 o 
  11  -2   8       34.59       29.49     41.52 o 
 -12  -1   8      106.32      101.05     39.64 o 
 -11  -1   8      570.88      530.99     55.02 o 
 -10  -1   8        3.49       -4.15     22.62 o 
  -9  -1   8       17.70       30.41     17.59 o 
  -8  -1   8      937.12      952.26     26.39 o 
  -7  -1   8     2146.29     2306.97     53.42 o 
  -6  -1   8      729.11      749.93     20.54 o 
  -5  -1   8       99.46       97.57      9.02 o 
  -4  -1   8      209.05      137.67     33.13 o 
  -3  -1   8      637.27      644.89     26.62 o 
  -2  -1   8      274.95      301.93     16.83 o 
  -1  -1   8      110.32      120.98      4.75 o 
   0  -1   8       47.54       62.45      5.24 o 
   1  -1   8     3528.60     3733.53    154.29 o 
   2  -1   8       20.88       19.32      5.84 o 
   3  -1   8     1211.63     1211.02     36.65 o 
   4  -1   8       37.06       47.22      9.19 o 
   5  -1   8      645.29      690.01     21.00 o 
   6  -1   8      667.94      644.62     22.70 o 
   7  -1   8     2331.82     1473.89    520.82 o 
   8  -1   8       64.00       57.73     29.06 o 
   9  -1   8       78.78       66.93     32.94 o 
  10  -1   8       15.52       45.66     35.73 o 
  11  -1   8      162.04      123.46     45.20 o 
 -12   0   8      145.20      152.74     39.72 o 
 -11   0   8       78.27      110.54     28.76 o 
 -10   0   8      143.34      172.19     26.64 o 
  -9   0   8       14.91       23.42     17.48 o 
  -8   0   8        0.21        7.33     13.01 o 
  -7   0   8      639.44      672.00     19.25 o 
  -6   0   8        9.04        4.68      5.99 o 
  -5   0   8     1058.18     1119.34     28.81 o 
  -4   0   8      797.96      803.75     52.67 o 
  -3   0   8     2570.61     2710.32     25.85 o 
  -2   0   8      122.12       90.58     12.54 o 
  -1   0   8     1006.73      892.44     51.78 o 
   0   0   8     9742.99     8887.11    869.65 o 
   1   0   8     2460.45     2090.58    256.60 o 
   2   0   8     1140.73     1097.38     41.97 o 
   3   0   8      752.88      764.89     29.74 o 
   4   0   8      474.96      489.08     18.49 o 
   5   0   8       38.26       41.77     14.17 o 
   6   0   8      205.59      198.66     18.78 o 
   7   0   8       51.94       57.85     20.95 o 
   8   0   8        5.24       -5.50     28.87 o 
   9   0   8      109.92       75.14     34.51 o 
  10   0   8        4.64        4.22     36.34 o 
  11   0   8       16.72      -19.88     41.37 o 
 -12   1   8       87.89       56.92     36.88 o 
 -11   1   8       27.35       22.60     26.07 o 
 -10   1   8      933.49      929.21     45.65 o 
  -9   1   8      761.51      715.32     28.71 o 
  -8   1   8       50.97       48.51     15.45 o 
  -7   1   8      201.05      204.38     26.18 o 
  -6   1   8     2313.12     2450.02     43.30 o 
  -5   1   8     1878.74     1910.51     22.66 o 
  -4   1   8      290.59      289.60     14.21 o 
  -3   1   8       32.71       43.45      6.69 o 
  -2   1   8     3004.12     3363.38     74.10 o 
  -1   1   8      347.28      400.11     45.66 o 
   0   1   8        6.20        1.72      7.51 o 
   1   1   8       80.37       83.48      5.85 o 
   2   1   8       26.47       21.91      7.13 o 
   3   1   8      807.62      846.31     19.09 o 
   4   1   8      564.30      583.16     19.38 o 
   5   1   8       61.70       62.28     15.53 o 
   6   1   8        3.14       -0.76     15.74 o 
   7   1   8      453.61      451.02     30.90 o 
   8   1   8      628.57      632.26     72.99 o 
   9   1   8      163.17      143.52     37.52 o 
  10   1   8        0.91        9.77     37.10 o 
 -12   2   8       81.96       95.74     36.08 o 
 -11   2   8      336.90      356.11     37.43 o 
 -10   2   8       11.75       19.75     19.11 o 
  -9   2   8       48.18       44.64     17.12 o 
  -8   2   8       78.36       82.19     15.94 o 
  -7   2   8      139.15      143.82     11.57 o 
  -6   2   8      111.24      133.51     12.23 o 
  -5   2   8      201.98      214.91     12.81 o 
  -4   2   8      732.71      764.06     19.90 o 
  -3   2   8      228.02      206.75     30.53 o 
  -2   2   8     1936.80     1503.60    449.51 o 
  -1   2   8     2180.76     1983.22    223.23 o 
   0   2   8       54.01       50.04      5.37 o 
   1   2   8      927.11      994.96     14.74 o 
   2   2   8      655.10      734.35     16.67 o 
   3   2   8     3597.73     3752.64     34.78 o 
   4   2   8       47.35       43.16     13.82 o 
   5   2   8      217.53      239.33     19.33 o 
   6   2   8       26.07        8.66     17.14 o 
   7   2   8       85.81       94.53     24.05 o 
   8   2   8      148.08      111.08     35.10 o 
   9   2   8       12.39       29.61     34.82 o 
  10   2   8       67.15      105.01     57.79 o 
 -12   3   8       28.76       18.93     28.52 o 
 -11   3   8       21.56       19.42     24.79 o 
 -10   3   8       35.14       38.22     19.32 o 
  -9   3   8       16.68        2.08     16.29 o 
  -8   3   8     1510.17     1535.21     40.09 o 
  -7   3   8     1183.35     1182.66     29.35 o 
  -6   3   8       51.99       67.66      9.79 o 
  -5   3   8     1817.99     1904.42     88.59 o 
  -4   3   8     1362.01     1535.56     40.15 o 
  -3   3   8      355.33      394.47     42.50 o 
  -2   3   8      189.41      143.25     28.87 o 
  -1   3   8      604.68      635.52     82.64 o 
   0   3   8      531.96      505.57     36.66 o 
   1   3   8      208.48      254.16     12.97 o 
   2   3   8       39.12       35.40      9.79 o 
   3   3   8        0.84       -0.61     11.20 o 
   4   3   8      162.06      170.24     17.09 o 
   5   3   8      753.43      785.49     29.13 o 
   6   3   8       86.11       71.52     21.91 o 
   7   3   8       27.48       29.80     29.14 o 
   8   3   8        2.84      -37.81     43.07 o 
   9   3   8      219.08      210.52     63.37 o 
 -12   4   8        1.37      -34.43     34.43 o 
 -11   4   8       20.79        4.54     24.83 o 
 -10   4   8      478.30      544.26     30.58 o 
  -9   4   8       84.32       79.09     18.09 o 
  -8   4   8        4.19       16.59     14.42 o 
  -7   4   8        1.67       -0.11     11.96 o 
  -6   4   8       82.83       99.36     10.34 o 
  -5   4   8        9.42       14.56      6.65 o 
  -4   4   8      440.30      416.44     42.37 o 
  -3   4   8        8.22       -2.93      7.52 o 
  -2   4   8      100.79       94.17     14.72 o 
  -1   4   8      534.34      521.47     25.54 o 
   0   4   8     2729.69     2710.35    243.11 o 
   1   4   8       18.60       18.99      8.10 o 
   2   4   8        1.46       -3.91     10.06 o 
   3   4   8      389.50      388.81     22.01 o 
   4   4   8     1601.00     1686.46     34.18 o 
   5   4   8        3.47       23.47     20.14 o 
   6   4   8       59.85       77.39     29.81 o 
   7   4   8        9.84       16.69     46.84 o 
   8   4   8       43.99       47.31     53.39 o 
 -11   5   8        0.48       -7.47     25.53 o 
 -10   5   8      174.62      164.55     22.27 o 
  -9   5   8       16.83        3.29     16.57 o 
  -8   5   8        6.48        7.30     14.92 o 
  -7   5   8      658.26      670.41     22.44 o 
  -6   5   8      689.60      752.62     41.66 o 
  -5   5   8      161.95      175.13     19.91 o 
  -4   5   8      123.03      133.67     14.45 o 
  -3   5   8      708.32      705.20     65.79 o 
  -2   5   8      299.27      282.50     24.16 o 
  -1   5   8      330.14      310.60     30.61 o 
   0   5   8       50.31       48.28     10.00 o 
   1   5   8       38.31       38.62     11.10 o 
   2   5   8       34.24       58.04     13.54 o 
   3   5   8        0.88       -0.85     17.16 o 
   4   5   8       28.20       38.96     20.28 o 
   5   5   8       27.96       13.72     26.40 o 
   6   5   8       37.73       37.62     30.72 o 
   7   5   8        4.85        0.25     49.08 o 
   8   5   8       43.29       30.21     51.90 o 
 -11   6   8       66.57       42.20     27.11 o 
 -10   6   8        0.20        4.81     23.71 o 
  -9   6   8      169.71      228.09     21.54 o 
  -8   6   8      216.24      235.72     19.21 o 
  -7   6   8        1.32       -3.18     13.03 o 
  -6   6   8      112.11      106.57     13.60 o 
  -5   6   8       66.91       60.48     10.85 o 
  -4   6   8       23.49       19.10      9.12 o 
  -3   6   8      437.83      484.55     43.06 o 
  -2   6   8        7.20        5.56      9.78 o 
  -1   6   8       11.12        9.19     10.62 o 
   0   6   8        5.21       -3.16     11.75 o 
   1   6   8      532.57      578.22     26.04 o 
   2   6   8      229.14      243.15     22.17 o 
   3   6   8      119.80      110.99     21.99 o 
   4   6   8       27.85       13.95     26.71 o 
   5   6   8      262.18      274.73     36.27 o 
   6   6   8      194.79      198.27     55.99 o 
   7   6   8        5.41      -35.72     51.40 o 
 -10   7   8        4.35       14.63     24.35 o 
  -9   7   8        3.88       -2.24     18.05 o 
  -8   7   8      121.23      100.54     19.21 o 
  -7   7   8        2.39       10.10     14.93 o 
  -6   7   8       24.97        9.50     13.08 o 
  -5   7   8      223.61      163.40     23.53 o 
  -4   7   8      737.52      715.53     57.50 o 
  -3   7   8       36.46       32.36     11.66 o 
  -2   7   8        3.79        7.48     11.69 o 
  -1   7   8       51.79       52.20     13.40 o 
   0   7   8      457.39      475.75     44.26 o 
   1   7   8       58.90       86.31     19.25 o 
   2   7   8        2.91        5.39     19.64 o 
   3   7   8        8.51        0.03     26.17 o 
   4   7   8       17.55       20.15     29.14 o 
   5   7   8        2.94      -16.37     46.30 o 
   6   7   8        1.41      -16.21     51.30 o 
 -10   8   8      104.15      138.13     43.38 o 
  -9   8   8       43.67       50.49     21.87 o 
  -8   8   8       47.90       48.10     19.08 o 
  -7   8   8       25.39       28.00     16.54 o 
  -6   8   8       26.89       20.78     13.47 o 
  -5   8   8        3.51        8.55     12.76 o 
  -4   8   8        0.08        5.39     12.93 o 
  -3   8   8        3.65       10.46     13.16 o 
  -2   8   8       27.42       51.68     14.38 o 
  -1   8   8       51.56       64.02     15.50 o 
   0   8   8        5.63        4.78     15.75 o 
   1   8   8        1.76       11.53     19.51 o 
   2   8   8       70.17       94.53     28.37 o 
   3   8   8       29.25       27.09     30.01 o 
   4   8   8       84.80       88.95     33.93 o 
   5   8   8       25.46       15.14     51.62 o 
  -9   9   8        0.02       -7.54     33.54 o 
  -8   9   8        0.14       -3.37     19.35 o 
  -7   9   8       29.11       26.79     16.27 o 
  -6   9   8        8.35       15.86     15.37 o 
  -5   9   8        4.19        8.13     14.64 o 
  -4   9   8        1.34        1.40     12.55 o 
  -3   9   8      398.96      414.55     23.17 o 
  -2   9   8       69.72      100.26     17.78 o 
  -1   9   8        9.79       17.24     16.70 o 
   0   9   8        7.92       15.34     20.68 o 
   1   9   8       89.08      105.40     30.31 o 
   2   9   8       42.57       38.60     30.53 o 
   3   9   8        1.28       14.75     31.53 o 
  -7  10   8       16.90       -5.68     23.00 o 
  -6  10   8       18.19       21.09     17.72 o 
  -5  10   8       53.60       58.01     17.80 o 
  -4  10   8        0.71        8.77     14.68 o 
  -3  10   8        2.20       17.76     17.22 o 
  -2  10   8        8.75       13.98     22.08 o 
  -1  10   8        2.50       -5.55     22.70 o 
   0  10   8       11.05       -7.39     28.18 o 
   1  10   8        0.07       12.23     31.00 o 
  -1 -14   9       18.17       69.49     40.18 o 
   0 -14   9       11.72       29.68     38.36 o 
   1 -14   9        0.03        9.77     34.48 o 
   2 -14   9       13.72       47.08     35.47 o 
   3 -14   9       46.68       73.79     35.58 o 
   4 -14   9        8.09        5.19     33.95 o 
   5 -14   9       17.70       51.17     35.33 o 
   6 -14   9       55.81       65.13     36.03 o 
   7 -14   9       39.88       61.37     53.93 o 
  -3 -13   9       35.12       55.80     38.85 o 
  -2 -13   9        8.54       35.67     37.34 o 
  -1 -13   9       10.10       13.59     35.46 o 
   0 -13   9        0.22       30.54     34.42 o 
   1 -13   9       67.11      138.54     37.55 o 
   2 -13   9      132.75      239.14     37.85 o 
   3 -13   9       15.20       33.21     33.02 o 
   4 -13   9        9.36        0.33     31.29 o 
   5 -13   9        0.16      -22.07     30.81 o 
   6 -13   9        2.73       -8.33     30.91 o 
   7 -13   9       10.00       -9.79     32.64 o 
   8 -13   9        2.89       10.70     33.84 o 
  -5 -12   9        0.58       -4.89     37.23 o 
  -4 -12   9       57.55      113.85     39.00 o 
  -3 -12   9       83.50       86.24     36.05 o 
  -2 -12   9        0.20       25.42     30.97 o 
  -1 -12   9       33.30       48.40     32.85 o 
   0 -12   9        7.83        6.78     32.32 o 
   1 -12   9       27.33       41.39     29.00 o 
   2 -12   9       24.32       31.72     19.81 o 
   3 -12   9       35.19       50.19     20.28 o 
   4 -12   9      146.53      154.49     23.04 o 
   5 -12   9       23.17       22.46     21.00 o 
   6 -12   9      160.32      204.78     34.97 o 
   7 -12   9       76.46       80.06     32.72 o 
   8 -12   9      100.12      132.08     37.94 o 
   9 -12   9       43.79       28.95     37.49 o 
  -6 -11   9       22.19       40.50     37.15 o 
  -5 -11   9        7.08       -3.38     34.86 o 
  -4 -11   9       20.92       13.35     31.07 o 
  -3 -11   9       22.29       25.32     29.11 o 
  -2 -11   9      155.84      176.55     33.61 o 
  -1 -11   9      272.36      382.69     38.85 o 
   0 -11   9        9.81       15.67     25.95 o 
   1 -11   9       38.31       82.06     29.21 o 
   2 -11   9       17.27       14.80     16.58 o 
   3 -11   9      298.24      328.40     24.60 o 
   4 -11   9       11.48       15.25     18.00 o 
   5 -11   9      276.82      273.14     35.86 o 
   6 -11   9        2.36        1.03     28.75 o 
   7 -11   9       31.91        9.93     29.72 o 
   8 -11   9       25.85       13.46     32.94 o 
   9 -11   9       25.28       62.72     38.68 o 
  10 -11   9       18.00       20.42     39.41 o 
  -7 -10   9        3.29      -18.19     36.67 o 
  -6 -10   9      141.08      134.11     38.58 o 
  -5 -10   9        8.02       -2.62     29.97 o 
  -4 -10   9        2.06      -12.93     28.02 o 
  -3 -10   9        2.05       25.66     27.02 o 
  -2 -10   9       11.17       25.91     33.00 o 
  -1 -10   9       70.30       61.05     27.15 o 
   0 -10   9      119.12      135.27     27.11 o 
   1 -10   9       42.50       23.79     23.79 o 
   2 -10   9      171.35      161.05     18.15 o 
   3 -10   9       64.05       72.93     10.67 o 
   4 -10   9       11.18       18.40     23.33 o 
   5 -10   9       31.30       31.16     24.81 o 
   6 -10   9      160.24      168.71     32.39 o 
   7 -10   9      352.30      394.62     40.88 o 
   8 -10   9       62.21       62.88     33.00 o 
   9 -10   9       89.99       59.75     35.25 o 
  10 -10   9      145.24      138.62     45.33 o 
  -8  -9   9       33.08       40.06     40.46 o 
  -7  -9   9      171.26      149.20     37.97 o 
  -6  -9   9        0.75      -18.12     30.29 o 
  -5  -9   9        5.05      -10.59     28.75 o 
  -4  -9   9        4.04        0.02     25.38 o 
  -3  -9   9      245.08      207.13     31.03 o 
  -2  -9   9      138.05      127.96     21.30 o 
  -1  -9   9        4.57       10.00     13.98 o 
   0  -9   9      667.70      743.53     24.09 o 
   1  -9   9      135.47      162.83     13.83 o 
   2  -9   9      372.99      351.09     14.05 o 
   3  -9   9      397.64      413.38     18.80 o 
   4  -9   9       80.89       90.87     13.06 o 
   5  -9   9      186.95      227.47     31.30 o 
   6  -9   9       80.83       55.04     26.41 o 
   7  -9   9       48.32       47.19     28.97 o 
   8  -9   9        1.32      -26.71     27.44 o 
   9  -9   9       34.49       38.67     35.16 o 
  10  -9   9       12.72      -15.66     37.18 o 
  11  -9   9        0.72        3.19     39.57 o 
  -9  -8   9       24.17      -39.93     50.07 o 
  -8  -8   9       42.26       43.55     40.22 o 
  -7  -8   9       94.55       70.63     34.87 o 
  -6  -8   9       67.59       92.27     31.70 o 
  -5  -8   9      243.16      242.46     33.41 o 
  -4  -8   9       57.85       30.24     19.31 o 
  -3  -8   9      700.87      698.12     36.68 o 
  -2  -8   9       11.25       12.46     12.00 o 
  -1  -8   9      628.31      673.75     22.20 o 
   0  -8   9       19.92       17.67     11.24 o 
   1  -8   9      778.82      780.47     21.66 o 
   2  -8   9      171.48      157.23      8.78 o 
   3  -8   9      125.91      115.57     12.13 o 
   4  -8   9       91.81      109.65     12.95 o 
   5  -8   9        1.20        2.82     11.58 o 
   6  -8   9      383.17      371.31     35.25 o 
   7  -8   9        1.53       -1.82     25.61 o 
   8  -8   9      661.30      652.65     46.88 o 
   9  -8   9      572.03      521.16     46.84 o 
  10  -8   9       16.73        8.77     36.80 o 
  11  -8   9       44.32       28.03     31.76 o 
  -9  -7   9      101.97       88.19     56.34 o 
  -8  -7   9       61.77       78.21     35.60 o 
  -7  -7   9        3.27        2.90     28.39 o 
  -6  -7   9      357.41      433.10     30.64 o 
  -5  -7   9      624.07      559.81     53.25 o 
  -4  -7   9       14.40        9.85     11.69 o 
  -3  -7   9        1.74       -1.12      8.60 o 
  -2  -7   9        8.29        3.91      9.81 o 
  -1  -7   9       66.55       56.69     12.44 o 
   0  -7   9        2.42        4.19      4.15 o 
   1  -7   9      202.62      166.35     14.70 o 
   2  -7   9      645.82      609.41     14.16 o 
   3  -7   9     1759.49     1726.60     25.51 o 
   4  -7   9      394.02      428.50     18.30 o 
   5  -7   9      785.19      729.37     22.10 o 
   6  -7   9      153.47      176.34     16.86 o 
   7  -7   9       65.86       61.18     27.08 o 
   8  -7   9      350.43      359.83     31.61 o 
   9  -7   9        4.32       -0.30     25.88 o 
  10  -7   9       10.71      -11.25     28.82 o 
  11  -7   9        6.00      -12.14     31.78 o 
 -10  -6   9        6.10        5.92     52.82 o 
  -9  -6   9       25.24       -2.31     44.71 o 
  -8  -6   9        9.77      -14.75     30.25 o 
  -7  -6   9       39.84       28.86     22.57 o 
  -6  -6   9      143.91      120.04     22.27 o 
  -5  -6   9      184.92      186.15     18.35 o 
  -4  -6   9      141.27      155.00     14.05 o 
  -3  -6   9      136.54      146.14     10.82 o 
  -2  -6   9      548.00      461.43     16.06 o 
  -1  -6   9      135.86      144.88     10.35 o 
   0  -6   9       96.94       63.78      8.65 o 
   1  -6   9      880.84      839.03     23.42 o 
   2  -6   9      101.64       85.60      7.55 o 
   3  -6   9      659.45      489.94     94.99 o 
   4  -6   9        8.12        4.02      9.54 o 
   5  -6   9      481.30      470.17     19.06 o 
   6  -6   9      249.99      275.15     16.87 o 
   7  -6   9       81.09       70.65     18.92 o 
   8  -6   9        3.42       38.40     29.03 o 
   9  -6   9      268.76      278.48     50.10 o 
  10  -6   9      561.78      548.66     49.59 o 
  11  -6   9       41.96       46.12     40.33 o 
 -10  -5   9       11.51       38.86     51.68 o 
  -9  -5   9      132.48      150.51     51.68 o 
  -8  -5   9      249.34      235.10     28.36 o 
  -7  -5   9      624.77      674.15     35.33 o 
  -6  -5   9       86.43       85.37     16.63 o 
  -5  -5   9      308.32      287.98     25.47 o 
  -4  -5   9      743.43      727.11     33.53 o 
  -3  -5   9      986.85      906.69     38.08 o 
  -2  -5   9       67.52       69.39      5.95 o 
  -1  -5   9      210.28      182.88      9.25 o 
   0  -5   9       78.08       59.87      7.17 o 
   1  -5   9       76.61       73.06      7.27 o 
   2  -5   9      125.69      130.36      9.45 o 
   3  -5   9      412.15      432.05     15.54 o 
   4  -5   9      494.63      450.51     36.86 o 
   5  -5   9     1028.98     1101.14     28.20 o 
   6  -5   9        7.87        3.29      9.56 o 
   7  -5   9       68.09       58.87     20.73 o 
   8  -5   9       83.02       85.94     29.46 o 
   9  -5   9      317.26      315.84     39.63 o 
  10  -5   9       10.80       20.97     35.24 o 
  11  -5   9       15.48       21.60     37.97 o 
 -11  -4   9        4.68      -24.34     36.06 o 
 -10  -4   9      275.87      231.88     79.12 o 
  -9  -4   9      137.12      132.75     40.60 o 
  -8  -4   9        0.29       -0.74     18.10 o 
  -7  -4   9        2.25        9.74     15.96 o 
  -6  -4   9        5.40       22.35     14.46 o 
  -5  -4   9      729.38      699.89     44.29 o 
  -4  -4   9      140.02      147.58     11.49 o 
  -3  -4   9      119.18      107.36      9.63 o 
  -2  -4   9      114.69      104.91      8.60 o 
  -1  -4   9     2423.86     2240.94     74.82 o 
   0  -4   9     2814.36     2616.78    123.10 o 
   1  -4   9       74.54       90.63      7.12 o 
   2  -4   9      303.17      318.90     11.69 o 
   3  -4   9       29.58       30.81      7.43 o 
   4  -4   9      750.86      861.73     21.88 o 
   5  -4   9      131.90      133.89     11.31 o 
   6  -4   9      232.70      202.58     16.30 o 
   7  -4   9        6.30        7.01     18.20 o 
   8  -4   9        4.32        9.12     26.92 o 
   9  -4   9       67.37       64.77     33.00 o 
  10  -4   9       17.57       17.72     34.81 o 
  11  -4   9      677.89      628.33     58.13 o 
 -11  -3   9        1.95      -15.16     34.94 o 
 -10  -3   9      318.62      260.19     66.55 o 
  -9  -3   9        5.71       10.44     21.95 o 
  -8  -3   9      130.45      144.97     17.77 o 
  -7  -3   9      300.99      363.53     28.03 o 
  -6  -3   9     1424.23     1303.99     58.92 o 
  -5  -3   9      960.83      903.94     40.64 o 
  -4  -3   9        3.69        0.36      8.06 o 
  -3  -3   9      535.84      544.95     20.57 o 
  -2  -3   9       62.92       57.22      7.01 o 
  -1  -3   9      146.69      147.51      6.92 o 
   0  -3   9      272.96      280.70     11.83 o 
   1  -3   9      179.26      203.24      7.11 o 
   2  -3   9      429.38      456.01     16.64 o 
   3  -3   9       77.68       99.01      8.30 o 
   4  -3   9      319.20      334.27     14.22 o 
   5  -3   9     1165.39     1167.67     25.64 o 
   6  -3   9     1232.63     1180.60     92.97 o 
   7  -3   9      382.91      384.87     28.23 o 
   8  -3   9       31.77       22.21     28.02 o 
   9  -3   9        5.71        9.41     31.53 o 
  10  -3   9      258.19      234.12     40.89 o 
  11  -3   9        2.94      -37.81     37.81 o 
 -11  -2   9      246.31      204.23     38.75 o 
 -10  -2   9        2.30        9.80     25.05 o 
  -9  -2   9      208.81      229.18     32.35 o 
  -8  -2   9      267.00      301.54     19.53 o 
  -7  -2   9      312.69      358.09     19.69 o 
  -6  -2   9       83.11       83.41     11.49 o 
  -5  -2   9      326.78      332.32     16.23 o 
  -4  -2   9      312.78      279.59     19.56 o 
  -3  -2   9      255.58      235.54     11.34 o 
  -2  -2   9       19.67       11.22      3.96 o 
  -1  -2   9       26.94       15.17      3.98 o 
   0  -2   9       47.77       29.38      5.36 o 
   1  -2   9     6128.45     6081.78    300.62 o 
   2  -2   9       20.57       15.97      6.19 o 
   3  -2   9        0.16       -3.59      6.88 o 
   4  -2   9       33.18       37.29     10.19 o 
   5  -2   9      291.13      300.57     16.86 o 
   6  -2   9       28.53       26.72     13.43 o 
   7  -2   9      681.20      701.43     35.41 o 
   8  -2   9      120.59      104.65     30.35 o 
   9  -2   9       15.18        7.79     30.61 o 
  10  -2   9       39.08       43.45     51.02 o 
  11  -2   9        0.09        8.83     40.22 o 
 -12  -1   9        2.63       34.61     51.97 o 
 -11  -1   9       29.55       31.19     33.77 o 
 -10  -1   9       24.79        9.86     24.13 o 
  -9  -1   9      789.32      714.05     33.16 o 
  -8  -1   9      366.07      365.35     24.08 o 
  -7  -1   9       18.77       26.49     12.38 o 
  -6  -1   9      115.74      132.83     11.16 o 
  -5  -1   9      477.95      492.59     16.88 o 
  -4  -1   9     1844.51     1846.98     74.89 o 
  -3  -1   9        2.45        5.08      4.74 o 
  -2  -1   9      991.70     1007.74     92.17 o 
  -1  -1   9     3742.32     3828.85    153.92 o 
   0  -1   9     6870.86     6965.37    377.51 o 
   1  -1   9      769.53      796.88     44.41 o 
   2  -1   9     1229.01     1270.15     58.46 o 
   3  -1   9      525.67      533.15     19.50 o 
   4  -1   9       30.46       34.54     11.15 o 
   5  -1   9      391.20      420.52     22.87 o 
   6  -1   9      427.31      407.38     23.36 o 
   7  -1   9      867.45      944.27     37.72 o 
   8  -1   9      130.17       97.57     31.64 o 
   9  -1   9       66.87       48.49     33.52 o 
  10  -1   9       13.33       25.94     35.39 o 
  11  -1   9      174.05      137.23     44.80 o 
 -12   0   9        8.01       -2.77     35.85 o 
 -11   0   9      228.93      284.91     33.32 o 
 -10   0   9      450.56      460.13     32.88 o 
  -9   0   9       87.82       84.10     18.90 o 
  -8   0   9       54.01       63.11     16.41 o 
  -7   0   9     1334.37     1142.56    236.57 o 
  -6   0   9      108.95      135.60     10.38 o 
  -5   0   9        8.23       15.90      8.20 o 
  -4   0   9       11.99       14.39      6.04 o 
  -3   0   9      300.70      313.38     18.43 o 
  -2   0   9     1315.60     1025.02    100.62 o 
  -1   0   9     1218.86     1306.76     88.16 o 
   0   0   9      246.32      263.84     27.73 o 
   1   0   9      321.82      344.32     13.49 o 
   2   0   9     1402.22     1350.03     69.14 o 
   3   0   9      158.23      162.45     11.89 o 
   4   0   9      237.09      221.15     14.49 o 
   5   0   9        2.21       -0.58     14.17 o 
   6   0   9       24.51       15.13     16.61 o 
   7   0   9       29.68       -2.23     21.14 o 
   8   0   9       44.53       32.72     29.83 o 
   9   0   9      340.08      294.90     40.42 o 
  10   0   9       26.87       24.51     37.58 o 
 -12   1   9        0.37      -14.86     36.14 o 
 -11   1   9        1.16       10.27     25.35 o 
 -10   1   9        5.10       10.25     23.58 o 
  -9   1   9       78.82       76.25     18.26 o 
  -8   1   9       50.76       54.53     15.88 o 
  -7   1   9      952.71      946.48     24.48 o 
  -6   1   9        4.59        3.01      9.55 o 
  -5   1   9       22.72       10.48      7.38 o 
  -4   1   9      856.33      950.76     19.24 o 
  -3   1   9     1340.80     1324.57     61.39 o 
  -2   1   9      406.87      329.63    110.99 o 
  -1   1   9     1970.42     2108.28    237.02 o 
   0   1   9       18.37       21.46      5.13 o 
   1   1   9     2007.27     1976.60     79.81 o 
   2   1   9       45.22       31.83      8.64 o 
   3   1   9      277.17      268.45     13.99 o 
   4   1   9      194.01      202.78     14.99 o 
   5   1   9      207.10      221.20     19.08 o 
   6   1   9       33.69       38.36     16.99 o 
   7   1   9        1.18        8.41     21.31 o 
   8   1   9      265.74      253.99     38.70 o 
   9   1   9       45.03       41.52     36.58 o 
  10   1   9      117.19      110.52     61.78 o 
 -12   2   9      104.47       70.02     37.18 o 
 -11   2   9       11.24       24.82     26.58 o 
 -10   2   9       85.62       81.71     21.08 o 
  -9   2   9      318.53      359.73     23.23 o 
  -8   2   9     1678.98     1730.88     47.30 o 
  -7   2   9       39.12       24.76     12.85 o 
  -6   2   9        4.60       12.13      9.03 o 
  -5   2   9       43.12       47.99      6.80 o 
  -4   2   9      628.84      663.58     17.24 o 
  -3   2   9      212.02      223.06     33.95 o 
  -2   2   9      296.42      170.21     26.38 o 
  -1   2   9      114.74      119.06     16.41 o 
   0   2   9       19.33       13.64      5.87 o 
   1   2   9      212.22      206.60     10.27 o 
   2   2   9       46.58       58.32     14.72 o 
   3   2   9      269.15      301.43     15.23 o 
   4   2   9      136.81      144.17     16.66 o 
   5   2   9      472.69      449.76     26.02 o 
   6   2   9       94.50       58.21     21.24 o 
   7   2   9       16.95        7.08     22.65 o 
   8   2   9        8.56       40.12     48.70 o 
   9   2   9       10.91       14.38     49.37 o 
 -11   3   9       10.55       -4.27     25.20 o 
 -10   3   9        6.44       -8.53     18.96 o 
  -9   3   9        5.17       -1.81     16.48 o 
  -8   3   9       16.06       25.95     14.94 o 
  -7   3   9       68.78       51.13     12.83 o 
  -6   3   9      863.98      916.09     21.10 o 
  -5   3   9      506.14      479.32     19.05 o 
  -4   3   9       35.66       35.77      8.01 o 
  -3   3   9        3.61      -11.94     19.19 o 
  -2   3   9     1259.29      669.00     42.12 o 
  -1   3   9      654.96      587.43     82.45 o 
   0   3   9      984.93      928.75     61.89 o 
   1   3   9      136.42      130.04      9.22 o 
   2   3   9      945.32      668.76    185.78 o 
   3   3   9      137.39      144.89     15.42 o 
   4   3   9       54.85       63.48     15.63 o 
   5   3   9      234.12      265.49     21.77 o 
   6   3   9      115.96      136.23     30.99 o 
   7   3   9       39.71       56.59     46.80 o 
   8   3   9       34.58       56.15     48.23 o 
   9   3   9       51.60       31.86     52.66 o 
 -11   4   9      114.58      108.20     28.38 o 
 -10   4   9      148.23      172.42     22.39 o 
  -9   4   9        0.20        5.09     16.69 o 
  -8   4   9       38.96       41.98     14.97 o 
  -7   4   9      763.31      794.61     22.24 o 
  -6   4   9       64.46       67.22     10.40 o 
  -5   4   9      162.52      168.25     13.35 o 
  -4   4   9       24.28       40.21     17.32 o 
  -3   4   9      504.51      509.61     41.44 o 
  -2   4   9       77.21       78.57     10.45 o 
  -1   4   9       26.41       23.39      6.81 o 
   0   4   9      516.31      494.26     32.91 o 
   1   4   9       15.64       24.54      8.81 o 
   2   4   9       70.08       58.74     23.51 o 
   3   4   9       90.96       84.96     18.78 o 
   4   4   9       16.62       20.06     19.11 o 
   5   4   9      156.44      144.21     29.19 o 
   6   4   9       12.38       18.08     29.41 o 
   7   4   9       50.79       31.57     49.12 o 
   8   4   9        2.39       14.00     52.54 o 
 -11   5   9        0.05       -4.95     25.78 o 
 -10   5   9       20.85       33.08     20.62 o 
  -9   5   9       31.55       33.80     17.11 o 
  -8   5   9       43.10       52.03     15.53 o 
  -7   5   9      128.49      121.17     14.47 o 
  -6   5   9        1.30        7.50     10.04 o 
  -5   5   9      142.77      137.34     15.00 o 
  -4   5   9      189.23      142.79     12.41 o 
  -3   5   9      431.21      397.12     45.53 o 
  -2   5   9        0.17       -0.11      6.90 o 
  -1   5   9       94.84      123.68     15.45 o 
   0   5   9        8.49       10.18     10.95 o 
   1   5   9      305.35      301.69     20.02 o 
   2   5   9      250.99      299.09     22.16 o 
   3   5   9       27.11       46.53     19.48 o 
   4   5   9      127.53      126.29     28.00 o 
   5   5   9       24.69       40.46     29.22 o 
   6   5   9      202.93      225.66     56.37 o 
   7   5   9       31.46       41.71     53.30 o 
 -10   6   9      116.98      138.20     22.67 o 
  -9   6   9      102.61      117.23     19.56 o 
  -8   6   9      156.82      153.12     17.97 o 
  -7   6   9       89.48      108.92     15.80 o 
  -6   6   9      330.62      325.27     43.39 o 
  -5   6   9       75.71       73.65      9.21 o 
  -4   6   9      349.51      322.52     26.27 o 
  -3   6   9        1.95        5.10      9.45 o 
  -2   6   9       32.46       29.93     10.75 o 
  -1   6   9       63.38       48.29     11.80 o 
   0   6   9       12.22        1.54     12.51 o 
   1   6   9       85.94       89.76     17.96 o 
   2   6   9       12.54       23.61     18.58 o 
   3   6   9       91.31      126.81     23.44 o 
   4   6   9      128.06      170.06     31.55 o 
   5   6   9      131.34      157.12     35.99 o 
   6   6   9        5.66       -0.25     50.16 o 
 -10   7   9       12.74        0.78     24.09 o 
  -9   7   9        1.50       -9.82     19.39 o 
  -8   7   9        0.92      -13.66     16.84 o 
  -7   7   9        9.27        8.82     14.63 o 
  -6   7   9        7.67        2.48     12.37 o 
  -5   7   9       17.03       22.01      9.83 o 
  -4   7   9        3.76        5.65     11.51 o 
  -3   7   9      283.43      291.42     17.35 o 
  -2   7   9       18.83       14.33     12.33 o 
  -1   7   9       54.40       62.55     14.42 o 
   0   7   9       15.05       11.29     14.65 o 
   1   7   9       50.52       39.55     19.03 o 
   2   7   9        3.62        7.00     19.72 o 
   3   7   9       64.44       63.15     29.21 o 
   4   7   9      228.26      251.10     36.69 o 
   5   7   9        2.33       19.63     49.43 o 
  -9   8   9       72.90       81.36     22.24 o 
  -8   8   9        7.01       -7.86     17.80 o 
  -7   8   9       55.25       51.34     16.85 o 
  -6   8   9       20.46       12.10     13.60 o 
  -5   8   9        9.35        4.71     12.94 o 
  -4   8   9       76.42       52.70     14.03 o 
  -3   8   9       67.09       76.37     14.79 o 
  -2   8   9      140.50      148.11     16.93 o 
  -1   8   9        1.26       12.31     15.15 o 
   0   8   9        0.25        4.41     16.18 o 
   1   8   9        1.07        9.26     20.61 o 
   2   8   9       62.70       40.65     27.90 o 
   3   8   9        3.02       -0.41     30.83 o 
   4   8   9        8.89       24.42     49.15 o 
  -8   9   9        7.54       18.21     22.52 o 
  -7   9   9        2.00      -17.66     17.66 o 
  -6   9   9        5.92       -1.57     15.34 o 
  -5   9   9       25.70       19.95     15.29 o 
  -4   9   9       42.60       20.72     15.69 o 
  -3   9   9        7.50        9.78     15.65 o 
  -2   9   9        1.52        3.18     16.81 o 
  -1   9   9       19.06       15.97     17.93 o 
   0   9   9       86.65      144.56     29.66 o 
   1   9   9        4.52        0.64     28.10 o 
   2   9   9       18.56       -8.96     29.05 o 
  -6  10   9       32.28       21.41     32.93 o 
  -5  10   9       12.49       11.99     18.78 o 
  -4  10   9        6.02       19.02     15.11 o 
  -3  10   9        7.58       12.51     17.84 o 
  -2  10   9        3.26       -5.73     22.81 o 
  -1  10   9       29.12       30.79     28.87 o 
  -1 -14  10       35.96       70.44     39.73 o 
   0 -14  10       26.30       63.48     38.91 o 
   1 -14  10        0.25       28.01     38.05 o 
   2 -14  10       44.66       69.54     38.92 o 
   3 -14  10       17.64       23.75     35.28 o 
   4 -14  10        1.26       15.26     36.28 o 
   5 -14  10        9.47       46.59     36.04 o 
   6 -14  10        0.22        2.97     35.42 o 
  -3 -13  10       21.36       46.56     38.63 o 
  -2 -13  10       17.29       37.22     37.78 o 
  -1 -13  10        0.12       10.68     34.06 o 
   0 -13  10      185.08      329.86     43.74 o 
   1 -13  10       32.97       62.90     34.69 o 
   2 -13  10       27.13       27.30     32.83 o 
   3 -13  10       11.07       17.81     31.90 o 
   4 -13  10      146.67      225.93     39.91 o 
   5 -13  10       87.20      122.60     37.07 o 
   6 -13  10       33.68       45.45     33.58 o 
   7 -13  10       57.61       55.78     35.75 o 
   8 -13  10       66.30       78.44     39.80 o 
  -5 -12  10       43.55       44.25     37.93 o 
  -4 -12  10        6.37       28.50     34.99 o 
  -3 -12  10       13.34       29.13     34.14 o 
  -2 -12  10       65.39      121.86     38.22 o 
  -1 -12  10      167.87      244.59     38.86 o 
   0 -12  10        1.42       24.24     31.73 o 
   1 -12  10      140.67      132.14     32.63 o 
   2 -12  10        0.56       -2.28     29.43 o 
   3 -12  10      107.61      120.07     32.01 o 
   4 -12  10        0.59        5.43     29.09 o 
   5 -12  10       21.83       14.19     28.37 o 
   6 -12  10       26.66       60.82     33.56 o 
   7 -12  10       29.51       56.98     34.20 o 
   8 -12  10       29.01       18.61     35.35 o 
   9 -12  10       35.09       25.00     37.18 o 
  -6 -11  10       71.79       83.19     38.61 o 
  -5 -11  10       58.61       89.66     36.17 o 
  -4 -11  10       38.01       73.26     34.30 o 
  -3 -11  10       39.71       47.31     30.84 o 
  -2 -11  10       43.05       55.68     29.39 o 
  -1 -11  10        5.59       24.22     27.97 o 
   0 -11  10       56.91       91.35     29.05 o 
   1 -11  10      473.08      640.28     45.58 o 
   2 -11  10       73.83      103.34     18.37 o 
   3 -11  10       24.95       20.08     16.47 o 
   4 -11  10       18.90       26.66     17.65 o 
   5 -11  10      289.04      263.35     35.11 o 
   6 -11  10      350.34      352.90     39.89 o 
   7 -11  10       76.71       84.08     33.68 o 
   8 -11  10       39.28       51.79     40.47 o 
   9 -11  10      128.49      124.58     39.20 o 
  10 -11  10       99.03      140.72     45.55 o 
  -7 -10  10        1.28      -29.18     34.60 o 
  -6 -10  10        6.73       17.37     34.39 o 
  -5 -10  10        9.02       -2.45     29.97 o 
  -4 -10  10      225.72      238.08     36.51 o 
  -3 -10  10       87.42       93.03     30.25 o 
  -2 -10  10        2.70        9.89     26.84 o 
  -1 -10  10      500.06      523.85     40.46 o 
   0 -10  10      781.32      967.59     49.09 o 
   1 -10  10      402.75      457.84     37.77 o 
   2 -10  10      126.95      120.78     13.06 o 
   3 -10  10       36.99       31.87     14.97 o 
   4 -10  10       22.48       16.07     24.43 o 
   5 -10  10       78.16       85.78     27.56 o 
   6 -10  10       18.56       10.58     27.05 o 
   7 -10  10        3.86      -16.28     29.34 o 
   8 -10  10        7.14       11.43     33.01 o 
   9 -10  10        5.99        5.85     33.67 o 
  10 -10  10      139.43      172.37     45.55 o 
  -8  -9  10       66.55       35.82     53.26 o 
  -7  -9  10       42.97       50.09     37.05 o 
  -6  -9  10       11.52       -6.96     30.77 o 
  -5  -9  10      228.66      264.08     51.74 o 
  -4  -9  10       47.62       39.55     27.22 o 
  -3  -9  10       58.37       40.83     25.43 o 
  -2  -9  10        0.88       -4.70     17.95 o 
  -1  -9  10       25.43       37.98     18.27 o 
   0  -9  10       49.28       52.60     15.43 o 
   1  -9  10       55.44       71.37     12.37 o 
   2  -9  10      309.94      264.06     12.00 o 
   3  -9  10       22.75       33.54     11.07 o 
   4  -9  10      359.31      398.24     27.77 o 
   5  -9  10      412.06      497.85     39.29 o 
   6  -9  10      213.83      233.69     32.93 o 
   7  -9  10      655.59      641.59     46.38 o 
   8  -9  10      254.48      238.17     37.69 o 
   9  -9  10      210.52      255.68     42.15 o 
  10  -9  10        6.98      -19.37     35.16 o 
  -9  -8  10       11.65       25.05     56.05 o 
  -8  -8  10       32.44       42.31     51.49 o 
  -7  -8  10       24.53       12.76     30.27 o 
  -6  -8  10        0.44        1.47     29.22 o 
  -5  -8  10       11.61        1.87     25.93 o 
  -4  -8  10       13.47      -12.25     18.28 o 
  -3  -8  10       77.32       83.90     19.66 o 
  -2  -8  10      856.20      922.19     29.06 o 
  -1  -8  10      340.87      316.96     18.72 o 
   0  -8  10        9.60        5.36      9.26 o 
   1  -8  10     1728.78     1625.52     24.56 o 
   2  -8  10      932.23      867.22     15.16 o 
   3  -8  10        4.61        4.24     11.82 o 
   4  -8  10       24.85       18.52     13.43 o 
   5  -8  10       81.85       90.97     21.03 o 
   6  -8  10      314.76      332.18     35.05 o 
   7  -8  10        7.58       18.70     28.15 o 
   8  -8  10        1.30      -14.58     30.80 o 
   9  -8  10        0.83       -2.92     32.96 o 
  10  -8  10       16.33      -12.45     34.91 o 
  11  -8  10      140.76      140.28     36.15 o 
  -9  -7  10       24.52       20.58     53.26 o 
  -8  -7  10      353.55      370.21     43.20 o 
  -7  -7  10      125.68      100.14     32.32 o 
  -6  -7  10        0.47        1.34     19.85 o 
  -5  -7  10      234.81      275.82     30.01 o 
  -4  -7  10       22.50       16.58     13.94 o 
  -3  -7  10      664.36      734.50     20.53 o 
  -2  -7  10      249.50      234.46     15.38 o 
  -1  -7  10      110.26       99.75     11.05 o 
   0  -7  10        3.97        7.41      8.93 o 
   1  -7  10      327.39      335.71     14.47 o 
   2  -7  10      508.20      453.45     46.09 o 
   3  -7  10      142.46      126.28     13.16 o 
   4  -7  10      383.92      367.44     19.20 o 
   5  -7  10      754.29      839.86     26.93 o 
   6  -7  10     1495.20     1616.25     43.77 o 
   7  -7  10        2.76       14.28     21.53 o 
   8  -7  10      625.08      559.18     37.73 o 
   9  -7  10      282.30      281.28     32.61 o 
  10  -7  10      318.49      343.12     37.18 o 
  11  -7  10       19.67       28.30     32.10 o 
 -10  -6  10       24.13       -1.74     49.78 o 
  -9  -6  10       85.75       93.86     49.37 o 
  -8  -6  10        2.83       -3.80     43.70 o 
  -7  -6  10       29.40       43.94     21.88 o 
  -6  -6  10        1.10      -17.39     19.00 o 
  -5  -6  10      125.43      132.19     17.76 o 
  -4  -6  10      158.17      177.58     17.18 o 
  -3  -6  10        1.68       -3.77      8.92 o 
  -2  -6  10     1123.65     1092.19     27.86 o 
  -1  -6  10      835.12      725.89     16.24 o 
   0  -6  10      870.48      768.58     20.42 o 
   1  -6  10      586.59      572.22     24.00 o 
   2  -6  10     1043.39     1041.97     27.75 o 
   3  -6  10     2657.78     2735.77     65.26 o 
   4  -6  10      441.74      294.37     94.50 o 
   5  -6  10        4.07       -0.63     12.97 o 
   6  -6  10      120.81      113.06     16.58 o 
   7  -6  10      375.47      373.73     29.97 o 
   8  -6  10        3.14      -10.00     22.85 o 
   9  -6  10       26.19       17.94     31.90 o 
  10  -6  10        1.24      -36.12     36.12 o 
  11  -6  10       26.16       51.97     40.38 o 
 -10  -5  10       11.50       20.91     35.75 o 
  -9  -5  10       42.96       17.26     32.33 o 
  -8  -5  10        0.29      -15.78     21.50 o 
  -7  -5  10      375.57      427.37     31.38 o 
  -6  -5  10       32.97       46.36     14.34 o 
  -5  -5  10      107.18       83.65     14.01 o 
  -4  -5  10        4.41        0.44     11.18 o 
  -3  -5  10     1365.22     1220.95     57.23 o 
  -2  -5  10     1921.22     1669.63     23.83 o 
  -1  -5  10       25.07       28.29      8.08 o 
   0  -5  10       45.84       41.54      7.41 o 
   1  -5  10       27.37       27.86      7.24 o 
   2  -5  10      360.62      367.51     17.37 o 
   3  -5  10      325.47      307.72     15.82 o 
   4  -5  10      105.02      109.94      9.69 o 
   5  -5  10      333.18      291.97     19.72 o 
   6  -5  10      129.29      138.99     12.30 o 
   7  -5  10     1340.57     1319.91     42.53 o 
   8  -5  10      482.22      511.60     42.91 o 
   9  -5  10      136.71      143.39     35.20 o 
  10  -5  10       41.70       33.21     36.63 o 
  11  -5  10      437.13      415.53     51.05 o 
 -11  -4  10       30.98       45.11     38.78 o 
 -10  -4  10        1.05      -15.34     31.34 o 
  -9  -4  10       15.10       25.15     24.25 o 
  -8  -4  10      332.87      345.59     46.22 o 
  -7  -4  10      290.05      285.03     20.43 o 
  -6  -4  10       10.95        3.49     12.60 o 
  -5  -4  10       58.15       43.94     12.06 o 
  -4  -4  10       50.04       37.43      9.78 o 
  -3  -4  10      231.95      236.93     11.99 o 
  -2  -4  10      737.56      670.39     24.89 o 
  -1  -4  10     1039.86      952.97     35.22 o 
   0  -4  10     1369.97     1211.43     51.63 o 
   1  -4  10      657.58      635.21     29.72 o 
   2  -4  10     1851.59     1896.46     76.64 o 
   3  -4  10       12.17       20.59      7.88 o 
   4  -4  10     2438.60     2596.07     42.67 o 
   5  -4  10      628.58      682.86     19.27 o 
   6  -4  10     1123.87     1166.13     35.89 o 
   7  -4  10       13.93        3.71     20.04 o 
   8  -4  10      171.54      187.22     35.24 o 
   9  -4  10       64.43       20.79     31.13 o 
  10  -4  10        6.99       -3.68     35.60 o 
  11  -4  10        4.21       24.25     39.15 o 
 -11  -3  10        6.82      -18.83     33.83 o 
 -10  -3  10        8.25        1.74     31.87 o 
  -9  -3  10       58.63       43.81     23.58 o 
  -8  -3  10       15.00       12.17     17.25 o 
  -7  -3  10       16.57       25.47     14.12 o 
  -6  -3  10      894.94      944.96     48.81 o 
  -5  -3  10     1111.73     1181.35     66.28 o 
  -4  -3  10      472.41      461.69     15.71 o 
  -3  -3  10      325.03      279.65     19.66 o 
  -2  -3  10      595.56      521.23     22.93 o 
  -1  -3  10      812.52      725.34     26.31 o 
   0  -3  10       86.44       88.41      7.21 o 
   1  -3  10       57.10       65.77      7.17 o 
   2  -3  10      149.60      147.51      8.15 o 
   3  -3  10      129.72      132.62      9.27 o 
   4  -3  10      416.83      420.44     18.09 o 
   5  -3  10      210.32      213.36     15.40 o 
   6  -3  10        7.20       -0.62     15.30 o 
   7  -3  10      399.57      387.36     29.15 o 
   8  -3  10      145.78      152.26     32.78 o 
   9  -3  10      572.50      494.07     45.75 o 
  10  -3  10       71.92       68.31     38.12 o 
  11  -3  10        7.38        8.75     42.34 o 
 -11  -2  10       38.89       43.39     34.67 o 
 -10  -2  10      170.09      169.43     28.36 o 
  -9  -2  10      216.08      213.44     27.17 o 
  -8  -2  10       20.31       28.16     17.30 o 
  -7  -2  10       92.97      116.12     14.56 o 
  -6  -2  10      171.66      181.08     13.98 o 
  -5  -2  10       80.93       60.92      9.51 o 
  -4  -2  10      692.26      688.90     27.90 o 
  -3  -2  10       44.35       28.08      6.75 o 
  -2  -2  10        0.78        4.95      5.22 o 
  -1  -2  10     1427.32     1332.96     45.07 o 
   0  -2  10      313.79      317.66     15.44 o 
   1  -2  10        6.93        6.59      5.49 o 
   2  -2  10     1276.55     1307.74     51.45 o 
   3  -2  10     3812.97     3850.06    151.41 o 
   4  -2  10      385.63      410.09     18.77 o 
   5  -2  10        0.05       -2.69     14.27 o 
   6  -2  10      935.88      950.00     30.43 o 
   7  -2  10     1280.05     1256.84     50.75 o 
   8  -2  10       13.91       23.70     30.66 o 
   9  -2  10       60.54       51.44     35.46 o 
  10  -2  10        1.88      -12.88     35.97 o 
  11  -2  10        2.23      -31.32     59.22 o 
 -11  -1  10      107.34      147.39     30.38 o 
 -10  -1  10       14.95        6.77     24.42 o 
  -9  -1  10       14.57        9.53     17.99 o 
  -8  -1  10      157.80      146.70     20.70 o 
  -7  -1  10       62.93       75.04     15.33 o 
  -6  -1  10      346.93      315.58     15.69 o 
  -5  -1  10       12.98       15.30      7.85 o 
  -4  -1  10     1723.02     1553.08     93.86 o 
  -3  -1  10      632.11      570.19     23.17 o 
  -2  -1  10      799.94      693.20     55.69 o 
  -1  -1  10       35.60       31.71      5.67 o 
   0  -1  10     1952.59     1850.51    106.30 o 
   1  -1  10       16.09       15.72      7.25 o 
   2  -1  10      130.88      131.54      9.22 o 
   3  -1  10        1.58       -5.11      8.35 o 
   4  -1  10       25.57       18.05     11.56 o 
   5  -1  10       96.64      100.11     16.53 o 
   6  -1  10      202.28      228.90     20.48 o 
   7  -1  10       37.58       20.58     21.58 o 
   8  -1  10        0.91       -1.86     29.26 o 
   9  -1  10      366.85      357.16     43.50 o 
  10  -1  10      384.88      361.30     47.85 o 
 -11   0  10       81.38       57.37     27.45 o 
 -10   0  10       55.36       84.35     24.93 o 
  -9   0  10      281.71      303.06     23.14 o 
  -8   0  10       37.89       27.22     16.13 o 
  -7   0  10      892.44      869.57     25.23 o 
  -6   0  10      369.90      403.56     16.96 o 
  -5   0  10      753.30      754.14     34.47 o 
  -4   0  10       92.08       97.07      7.28 o 
  -3   0  10      122.25      140.92     11.96 o 
  -2   0  10        2.45        4.03      6.24 o 
  -1   0  10      468.62      501.22     27.57 o 
   0   0  10      920.79      910.15     74.23 o 
   1   0  10      609.83      558.01     23.78 o 
   2   0  10      322.06      330.77     14.00 o 
   3   0  10      573.51      644.57     18.85 o 
   4   0  10      994.47     1054.87     24.33 o 
   5   0  10     1827.09     1861.56     47.75 o 
   6   0  10       34.50       32.46     17.31 o 
   7   0  10       64.33       65.87     23.07 o 
   8   0  10      334.02      349.07     40.06 o 
   9   0  10       58.73       76.92     35.43 o 
  10   0  10        1.38       27.42     53.64 o 
 -11   1  10       83.22       81.14     27.82 o 
 -10   1  10       36.85       47.14     24.35 o 
  -9   1  10       10.02       13.91     17.32 o 
  -8   1  10      294.78      306.36     20.47 o 
  -7   1  10        7.34        7.00     12.98 o 
  -6   1  10       55.69       42.27     10.10 o 
  -5   1  10      381.75      355.10     23.05 o 
  -4   1  10       32.58       22.86      8.94 o 
  -3   1  10       55.49       64.03     27.42 o 
  -2   1  10     1096.24     1234.18    133.18 o 
  -1   1  10      990.53     1136.48    118.89 o 
   0   1  10       66.12       67.77      6.75 o 
   1   1  10      126.25      121.11      8.00 o 
   2   1  10        2.45       -3.42      4.12 o 
   3   1  10      901.98      890.64     21.17 o 
   4   1  10       43.70       34.46     14.27 o 
   5   1  10       54.69       42.09     16.16 o 
   6   1  10      133.88      124.20     23.00 o 
   7   1  10      239.40      247.94     28.10 o 
   8   1  10       10.79      -12.29     46.11 o 
   9   1  10       20.04      -18.18     47.66 o 
 -11   2  10       19.02       13.69     26.45 o 
 -10   2  10       62.44       58.68     20.50 o 
  -9   2  10       20.41        8.55     17.14 o 
  -8   2  10      337.72      419.05     22.84 o 
  -7   2  10      105.42      113.97     14.31 o 
  -6   2  10      112.83      119.52     11.65 o 
  -5   2  10       85.59       89.81     11.65 o 
  -4   2  10       39.83       53.01     31.54 o 
  -3   2  10       87.32       37.83     17.91 o 
  -2   2  10       12.00       13.49     20.52 o 
  -1   2  10       32.54       34.53      8.77 o 
   0   2  10        1.08        1.93      6.70 o 
   1   2  10     1773.70     1907.92     32.32 o 
   2   2  10      469.00      469.46     16.49 o 
   3   2  10        9.55        0.72     11.96 o 
   4   2  10        0.19      -11.63     14.32 o 
   5   2  10      388.12      418.97     24.78 o 
   6   2  10      534.72      502.45     40.07 o 
   7   2  10      124.08       74.01     48.10 o 
   8   2  10        4.81        3.29     49.72 o 
   9   2  10       64.80       82.24     58.43 o 
 -11   3  10       57.35       26.84     26.25 o 
 -10   3  10        3.80        8.52     19.18 o 
  -9   3  10       86.58       89.80     18.45 o 
  -8   3  10       11.00       18.80     14.43 o 
  -7   3  10       56.32       76.03     13.21 o 
  -6   3  10        9.11       18.95      9.66 o 
  -5   3  10      105.98      129.50     11.49 o 
  -4   3  10      303.48      333.71     42.97 o 
  -3   3  10      177.22      119.54     28.85 o 
  -2   3  10      149.26       76.54     25.08 o 
  -1   3  10       85.98       98.30     11.80 o 
   0   3  10      891.04      956.60     53.15 o 
   1   3  10      342.83      344.56     17.28 o 
   2   3  10        9.97       14.25     11.33 o 
   3   3  10        8.32        0.51     16.27 o 
   4   3  10       45.04       41.68     19.28 o 
   5   3  10       77.16       69.50     26.71 o 
   6   3  10       36.89       35.12     28.62 o 
   7   3  10        1.11       -1.62     42.21 o 
   8   3  10      105.84       89.93     56.21 o 
 -11   4  10        1.43        1.58     25.82 o 
 -10   4  10       55.95       61.20     19.96 o 
  -9   4  10        3.88       15.76     17.19 o 
  -8   4  10       23.76       19.82     14.58 o 
  -7   4  10       10.90       29.15     12.45 o 
  -6   4  10       30.24       39.33      9.84 o 
  -5   4  10      113.51      108.37     11.25 o 
  -4   4  10      452.63      259.80     38.48 o 
  -3   4  10       16.20        3.86     24.92 o 
  -2   4  10        1.46        4.22      8.72 o 
  -1   4  10       23.48       26.67      7.35 o 
   0   4  10       94.99       81.96     11.56 o 
   1   4  10        0.29        0.71     13.50 o 
   2   4  10      152.38      166.79     18.76 o 
   3   4  10      232.97      264.49     23.37 o 
   4   4  10        1.89        8.48     20.39 o 
   5   4  10       23.92       12.88     35.25 o 
   6   4  10        2.55       -2.02     29.40 o 
   7   4  10      236.95      228.57     59.28 o 
 -10   5  10       87.33       99.69     21.48 o 
  -9   5  10       16.14       26.60     17.48 o 
  -8   5  10       14.92       15.12     14.83 o 
  -7   5  10        5.44        4.84     12.43 o 
  -6   5  10       35.89       40.18     10.75 o 
  -5   5  10       12.59       13.97      9.79 o 
  -4   5  10       56.39       42.68     13.72 o 
  -3   5  10       54.02       53.22     16.20 o 
  -2   5  10      562.63      554.06     42.75 o 
  -1   5  10       49.31       52.26     10.74 o 
   0   5  10        0.01        2.91     11.74 o 
   1   5  10      206.54      232.72     19.49 o 
   2   5  10      229.19      270.10     22.22 o 
   3   5  10       58.39       61.16     20.69 o 
   4   5  10        0.76       -5.33     25.40 o 
   5   5  10       17.43       28.65     29.60 o 
   6   5  10       35.18       -1.17     47.60 o 
 -10   6  10        0.42       12.32     19.91 o 
  -9   6  10        4.78       10.00     17.53 o 
  -8   6  10       93.04       94.59     16.81 o 
  -7   6  10       59.95       37.38     14.14 o 
  -6   6  10       12.42        8.37     11.05 o 
  -5   6  10        0.61       -9.21      9.21 o 
  -4   6  10        4.17        0.94      9.25 o 
  -3   6  10      534.08      546.88     41.67 o 
  -2   6  10        2.82       11.65     10.69 o 
  -1   6  10       22.37       33.70     12.47 o 
   0   6  10       27.48       20.14     14.00 o 
   1   6  10        0.41       -1.83     16.72 o 
   2   6  10        2.40       10.13     19.31 o 
   3   6  10        0.31        8.52     25.77 o 
   4   6  10      454.99      579.11     45.64 o 
   5   6  10        1.08       -2.79     31.59 o 
  -9   7  10       23.85       15.58     19.89 o 
  -8   7  10       10.53       -4.20     16.87 o 
  -7   7  10        5.37       16.86     14.30 o 
  -6   7  10       23.78        7.45     12.06 o 
  -5   7  10        0.03       -5.74      9.64 o 
  -4   7  10       76.07       83.30     12.83 o 
  -3   7  10       26.81       12.43     12.17 o 
  -2   7  10      266.38      254.68     17.44 o 
  -1   7  10       80.41       74.50     15.51 o 
   0   7  10        1.59       -7.98     14.89 o 
   1   7  10       14.30       19.70     19.36 o 
   2   7  10       59.37       66.03     27.23 o 
   3   7  10        9.11       13.32     28.06 o 
   4   7  10       14.99       17.93     32.60 o 
  -8   8  10        0.48       -3.44     17.34 o 
  -7   8  10       37.83       47.23     15.53 o 
  -6   8  10       10.50        9.25     13.79 o 
  -5   8  10        1.40        8.09     13.04 o 
  -4   8  10       21.42       22.43     13.95 o 
  -3   8  10       55.38       71.79     15.03 o 
  -2   8  10        5.71        6.72     14.96 o 
  -1   8  10        6.58       -6.99     15.99 o 
   0   8  10       11.23       17.27     19.91 o 
   1   8  10        0.05       12.80     26.32 o 
   2   8  10       13.38       16.48     29.84 o 
   3   8  10        1.24       16.73     30.74 o 
  -6   9  10        2.22      -10.96     18.69 o 
  -5   9  10        2.74        4.03     15.35 o 
  -4   9  10       69.83       76.27     16.65 o 
  -3   9  10       11.00       28.50     14.28 o 
  -2   9  10        0.51       -2.28     17.02 o 
  -1   9  10        2.62        9.61     18.96 o 
   0   9  10       41.75       52.32     28.28 o 
   1   9  10       11.22       13.77     29.50 o 
  -1 -14  11        4.85        0.65     40.00 o 
   0 -14  11       17.59       52.97     38.13 o 
   1 -14  11       56.80      103.18     38.98 o 
   2 -14  11       46.06       84.25     38.84 o 
   3 -14  11        1.35        7.52     36.03 o 
   4 -14  11       22.23       51.12     37.26 o 
   5 -14  11       47.27       84.41     55.48 o 
   6 -14  11        7.25      -10.91     33.76 o 
  -3 -13  11       20.94       78.55     40.12 o 
  -2 -13  11       10.37       51.35     38.87 o 
  -1 -13  11        4.16       31.98     37.39 o 
   0 -13  11       41.84       71.31     35.83 o 
   1 -13  11       86.14      104.07     36.69 o 
   2 -13  11        7.69       12.25     33.21 o 
   3 -13  11       39.71       55.41     33.85 o 
   4 -13  11        9.41       11.05     30.97 o 
   5 -13  11        6.41       -3.61     30.88 o 
   6 -13  11       17.45       20.98     32.62 o 
   7 -13  11       21.77       25.47     37.14 o 
  -5 -12  11       12.68       13.02     55.32 o 
  -4 -12  11        0.08       32.80     37.92 o 
  -3 -12  11       36.78      103.52     35.55 o 
  -2 -12  11       59.46      127.58     50.81 o 
  -1 -12  11       30.22       73.25     34.07 o 
   0 -12  11        1.67       -9.41     29.97 o 
   1 -12  11      142.67      195.70     35.33 o 
   2 -12  11      264.48      346.33     40.40 o 
   3 -12  11        3.09       24.10     28.67 o 
   4 -12  11        1.93       -0.07     28.14 o 
   5 -12  11      165.08      154.34     33.84 o 
   6 -12  11      118.24      159.34     36.65 o 
   7 -12  11        4.49       -5.33     32.63 o 
   8 -12  11        0.85        0.30     37.30 o 
  -6 -11  11       84.56      115.34     41.68 o 
  -5 -11  11       49.93       67.20     35.83 o 
  -4 -11  11       32.49       61.83     35.45 o 
  -3 -11  11       36.57       35.23     30.51 o 
  -2 -11  11       73.88      138.21     32.93 o 
  -1 -11  11      405.20      506.02     44.13 o 
   0 -11  11        0.63       32.74     27.78 o 
   1 -11  11       38.98       31.73     27.63 o 
   2 -11  11       15.63       24.59     26.32 o 
   3 -11  11       11.96        4.24     27.11 o 
   4 -11  11       94.71      103.03     29.56 o 
   5 -11  11       31.30       27.90     27.68 o 
   6 -11  11       32.04       24.10     31.46 o 
   7 -11  11        4.41       -1.02     31.11 o 
   8 -11  11      100.88       95.69     38.85 o 
   9 -11  11        2.91       -7.12     37.08 o 
  -7 -10  11       78.61       83.22     57.25 o 
  -6 -10  11       10.05        1.07     33.84 o 
  -5 -10  11        0.05      -20.96     28.95 o 
  -4 -10  11        1.82        6.37     28.22 o 
  -3 -10  11        0.99       -9.27     27.11 o 
  -2 -10  11        1.79       14.55     25.32 o 
  -1 -10  11      172.85      257.23     34.51 o 
   0 -10  11       24.19       18.95     24.80 o 
   1 -10  11        4.76       -2.43     16.13 o 
   2 -10  11      249.55      270.84     21.74 o 
   3 -10  11      498.52      555.03     26.59 o 
   4 -10  11      168.91      170.37     29.72 o 
   5 -10  11      155.30       99.09     41.04 o 
   6 -10  11       91.34      116.72     32.33 o 
   7 -10  11      368.16      390.54     42.03 o 
   8 -10  11      104.35       93.62     36.60 o 
   9 -10  11        0.16       -0.05     37.56 o 
  10 -10  11       46.34       37.38     41.02 o 
  -8  -9  11        0.95       -3.10     49.56 o 
  -7  -9  11      115.26      127.71     38.20 o 
  -6  -9  11      108.26      130.76     35.24 o 
  -5  -9  11       24.36       18.68     28.30 o 
  -4  -9  11      296.75      294.08     36.51 o 
  -3  -9  11      374.38      357.94     34.99 o 
  -2  -9  11      421.92      507.82     31.37 o 
  -1  -9  11        1.81        4.30     17.90 o 
   0  -9  11      250.64      297.17     20.03 o 
   1  -9  11       70.85       56.71     11.87 o 
   2  -9  11      404.83      348.16     17.19 o 
   3  -9  11       27.84       36.65     11.54 o 
   4  -9  11      111.83      100.33     26.40 o 
   5  -9  11      122.11      133.36     28.68 o 
   6  -9  11        1.46      -15.20     25.70 o 
   7  -9  11       29.96       51.01     31.11 o 
   8  -9  11        5.01        4.01     32.65 o 
   9  -9  11       79.78       87.48     38.42 o 
  10  -9  11       39.72       53.08     38.95 o 
  -8  -8  11       47.98       23.91     51.55 o 
  -7  -8  11       31.43       42.56     33.35 o 
  -6  -8  11      249.22      264.87     37.64 o 
  -5  -8  11      131.21      135.50     29.53 o 
  -4  -8  11      185.13      140.54     22.78 o 
  -3  -8  11        1.10       -7.27     17.51 o 
  -2  -8  11        8.76       15.56     14.32 o 
  -1  -8  11        1.97        3.73     10.56 o 
   0  -8  11      282.34      255.56     25.04 o 
   1  -8  11      106.46       85.57     25.48 o 
   2  -8  11      885.02      873.79     36.39 o 
   3  -8  11      158.03      141.31     15.11 o 
   4  -8  11     1589.14     1663.75     53.14 o 
   5  -8  11      490.89      503.82     31.58 o 
   6  -8  11        5.61       11.34     25.31 o 
   7  -8  11       52.40       46.76     29.15 o 
   8  -8  11      109.59      118.25     35.08 o 
   9  -8  11      167.72      185.36     40.71 o 
  10  -8  11       48.14       66.65     40.57 o 
  -9  -7  11       36.41       -3.52     52.12 o 
  -8  -7  11        0.69      -12.79     42.43 o 
  -7  -7  11       20.27       21.78     28.08 o 
  -6  -7  11      271.37      302.39     28.37 o 
  -5  -7  11      500.23      543.12     34.22 o 
  -4  -7  11        3.96       14.67     14.83 o 
  -3  -7  11       37.45       39.63      9.07 o 
  -2  -7  11      681.00      639.06     24.08 o 
  -1  -7  11     1563.57     1551.11     31.40 o 
   0  -7  11       75.23       72.33     10.71 o 
   1  -7  11        0.24       -2.70      8.89 o 
   2  -7  11      175.03      160.42     11.06 o 
   3  -7  11      529.43      387.55     39.29 o 
   4  -7  11      111.32       79.89     17.08 o 
   5  -7  11      197.07      186.38     19.76 o 
   6  -7  11      101.37       93.17     22.62 o 
   7  -7  11       14.81       12.47     28.21 o 
   8  -7  11       22.35       26.43     26.01 o 
   9  -7  11       88.90      146.55     30.79 o 
  10  -7  11       46.89       48.47     32.51 o 
  11  -7  11       93.80       67.64     36.25 o 
  -9  -6  11       16.01       -0.09     43.92 o 
  -8  -6  11      263.77      287.66     39.73 o 
  -7  -6  11      182.17      221.04     23.51 o 
  -6  -6  11      149.20      166.36     24.60 o 
  -5  -6  11       21.45       19.92     13.55 o 
  -4  -6  11      769.09      816.59     40.49 o 
  -3  -6  11       10.85        2.30      7.95 o 
  -2  -6  11        5.11        3.36      9.45 o 
  -1  -6  11       41.73       46.68     10.49 o 
   0  -6  11       49.06       55.77     10.50 o 
   1  -6  11       93.02       97.87     10.01 o 
   2  -6  11      453.25      462.81     22.57 o 
   3  -6  11      415.31      447.20     20.13 o 
   4  -6  11      264.51      282.99     17.08 o 
   5  -6  11     1274.80      956.47    229.97 o 
   6  -6  11      649.68      703.72     29.99 o 
   7  -6  11      216.56      217.78     33.08 o 
   8  -6  11      296.18      289.18     31.03 o 
   9  -6  11       45.25       12.89     32.61 o 
  10  -6  11       95.33      122.71     41.08 o 
  11  -6  11       74.67      104.14     44.92 o 
 -10  -5  11       94.10      113.09     38.21 o 
  -9  -5  11       21.59       18.56     32.77 o 
  -8  -5  11       35.79       15.27     23.96 o 
  -7  -5  11        0.77        6.67     17.68 o 
  -6  -5  11      658.48      620.18     45.15 o 
  -5  -5  11      297.13      292.93     25.95 o 
  -4  -5  11     1595.69     1572.22     61.99 o 
  -3  -5  11     1456.10     1373.57     34.85 o 
  -2  -5  11      212.39      207.01     11.07 o 
  -1  -5  11     1267.06     1200.63     24.94 o 
   0  -5  11     1995.24     1868.67     57.61 o 
   1  -5  11     1152.83     1127.26     46.14 o 
   2  -5  11      289.93      253.58     12.28 o 
   3  -5  11      218.79      226.49     14.51 o 
   4  -5  11     1334.35     1441.62     23.19 o 
   5  -5  11       55.57       65.14     10.42 o 
   6  -5  11        1.00        3.91     17.85 o 
   7  -5  11       32.03       24.38     21.35 o 
   8  -5  11       17.88        6.44     30.04 o 
   9  -5  11      227.27      198.13     39.18 o 
  10  -5  11        3.97       -1.31     35.41 o 
  11  -5  11        2.63       13.96     41.34 o 
 -10  -4  11      134.72       94.10     37.33 o 
  -9  -4  11      408.28      427.23     53.67 o 
  -8  -4  11        6.46       17.79     21.62 o 
  -7  -4  11       50.59       37.60     17.30 o 
  -6  -4  11      551.34      541.04     24.90 o 
  -5  -4  11      664.70      683.48     52.29 o 
  -4  -4  11       51.30       45.05     10.21 o 
  -3  -4  11      343.99      327.23     15.30 o 
  -2  -4  11        8.16        8.47      5.88 o 
  -1  -4  11      913.13      749.26     29.77 o 
   0  -4  11       46.12       50.33      8.27 o 
   1  -4  11      290.92      284.34     20.89 o 
   2  -4  11       23.20       22.78      7.24 o 
   3  -4  11     1598.86     1632.62     63.75 o 
   4  -4  11      398.65      455.56     19.63 o 
   5  -4  11      482.66      560.97     21.62 o 
   6  -4  11       14.88       24.44     16.68 o 
   7  -4  11      446.16      442.34     32.29 o 
   8  -4  11      217.43      173.17     35.77 o 
   9  -4  11      212.86      211.83     40.42 o 
  10  -4  11      185.77      171.09     41.72 o 
  11  -4  11       39.22       40.63     58.05 o 
 -11  -3  11       29.74        0.96     35.47 o 
 -10  -3  11       47.62       49.40     33.64 o 
  -9  -3  11       35.45       48.07     25.35 o 
  -8  -3  11      155.13      180.41     21.37 o 
  -7  -3  11       31.42       32.53     16.85 o 
  -6  -3  11       43.67       42.16     13.00 o 
  -5  -3  11      272.00      248.81     21.48 o 
  -4  -3  11       64.15       50.70      9.49 o 
  -3  -3  11     3080.23     2780.98    118.86 o 
  -2  -3  11      693.12      562.56     30.82 o 
  -1  -3  11      591.76      532.84     24.03 o 
   0  -3  11        7.95       12.56      6.70 o 
   1  -3  11     2108.40     2137.70    128.58 o 
   2  -3  11     1428.18     1394.70     40.97 o 
   3  -3  11     1043.49     1071.25     40.68 o 
   4  -3  11      319.98      329.71     16.49 o 
   5  -3  11      366.00      330.02     18.76 o 
   6  -3  11       62.33       58.76     18.03 o 
   7  -3  11      134.18      130.17     24.07 o 
   8  -3  11        2.02       19.34     30.13 o 
   9  -3  11       41.21       31.06     34.26 o 
  10  -3  11       29.15       32.89     37.89 o 
 -11  -2  11       25.18       11.53     36.51 o 
 -10  -2  11       18.55        9.96     25.37 o 
  -9  -2  11      165.41      188.18     27.71 o 
  -8  -2  11      614.09      605.93     28.64 o 
  -7  -2  11      117.85      121.46     17.02 o 
  -6  -2  11       44.07       17.51      9.19 o 
  -5  -2  11      387.87      437.88     22.16 o 
  -4  -2  11     3888.77     3750.15    141.86 o 
  -3  -2  11      362.38      373.89     21.43 o 
  -2  -2  11        0.49        0.24      5.50 o 
  -1  -2  11        1.24        4.01      5.50 o 
   0  -2  11      281.91      262.66     26.54 o 
   1  -2  11        3.18       10.88      7.27 o 
   2  -2  11      297.80      325.86     15.40 o 
   3  -2  11      101.80      110.09     10.74 o 
   4  -2  11       10.57        9.82     13.64 o 
   5  -2  11      476.80      508.76     25.45 o 
   6  -2  11      906.39      927.23     32.38 o 
   7  -2  11       59.23       82.55     23.20 o 
   8  -2  11      113.96       92.51     33.98 o 
   9  -2  11      179.29      156.82     39.59 o 
  10  -2  11      321.93      227.65     62.23 o 
 -11  -1  11       31.00       48.58     27.74 o 
 -10  -1  11       87.86      112.27     26.76 o 
  -9  -1  11      198.60      233.87     23.47 o 
  -8  -1  11       47.78       44.09     17.22 o 
  -7  -1  11        9.57       -7.48     13.81 o 
  -6  -1  11       20.73       17.25     12.76 o 
  -5  -1  11       39.60       42.06      9.87 o 
  -4  -1  11      277.54      285.38     16.77 o 
  -3  -1  11      587.50      516.52     26.71 o 
  -2  -1  11      517.18      494.20     39.94 o 
  -1  -1  11     1861.03     1848.97     91.20 o 
   0  -1  11      659.97      698.58     34.05 o 
   1  -1  11      906.68      859.60     40.36 o 
   2  -1  11      222.92      223.67     11.31 o 
   3  -1  11      930.27      970.68     24.31 o 
   4  -1  11      941.52      942.73     26.80 o 
   5  -1  11      736.26      790.40     28.31 o 
   6  -1  11       39.25       43.33     18.02 o 
   7  -1  11       18.02       39.08     23.06 o 
   8  -1  11       15.21      -22.59     30.56 o 
   9  -1  11       39.13       29.01     49.02 o 
  10  -1  11       12.71       14.28     56.37 o 
 -11   0  11       10.29       -0.94     26.86 o 
 -10   0  11       45.90       21.03     24.67 o 
  -9   0  11       50.27       49.86     19.24 o 
  -8   0  11      104.17      132.50     18.01 o 
  -7   0  11      219.62      237.59     17.70 o 
  -6   0  11     1646.45     1567.08     40.09 o 
  -5   0  11      201.06      186.91     14.29 o 
  -4   0  11        0.02       -2.34      6.33 o 
  -3   0  11     1081.63      973.67    117.09 o 
  -2   0  11      929.27      768.69     82.40 o 
  -1   0  11       19.20       11.23      8.63 o 
   0   0  11        5.49        3.93      6.84 o 
   1   0  11      806.72      751.57     40.48 o 
   2   0  11        0.21       -2.06      5.42 o 
   3   0  11      144.39      163.57     13.35 o 
   4   0  11        4.09        3.54     13.68 o 
   5   0  11       12.27       -0.09     15.54 o 
   6   0  11       38.23       61.55     21.09 o 
   7   0  11      672.10      629.28     37.36 o 
   8   0  11      164.68      194.34     52.09 o 
   9   0  11        0.11        2.31     52.38 o 
 -11   1  11       56.92       36.32     27.09 o 
 -10   1  11        2.70        9.42     23.81 o 
  -9   1  11        5.22        6.43     17.46 o 
  -8   1  11      159.99      186.84     18.33 o 
  -7   1  11      217.87      225.89     16.69 o 
  -6   1  11      134.75      170.52     13.16 o 
  -5   1  11      112.51      116.42     11.50 o 
  -4   1  11       53.13       42.04      9.00 o 
  -3   1  11        5.23       -8.16     16.08 o 
  -2   1  11      610.87      450.49     58.52 o 
  -1   1  11      123.98      109.66     12.23 o 
   0   1  11      881.81      885.66     31.72 o 
   1   1  11      871.87      939.58     19.47 o 
   2   1  11     2183.55     2310.62     25.67 o 
   3   1  11      139.86      139.70     14.69 o 
   4   1  11      767.10      819.54     29.47 o 
   5   1  11      200.77      189.25     22.94 o 
   6   1  11      395.58      385.07     36.40 o 
   7   1  11      113.96      129.42     33.01 o 
   8   1  11       56.42       52.79     50.89 o 
   9   1  11        4.35       21.76     55.07 o 
 -11   2  11       11.06      -10.71     25.62 o 
 -10   2  11        0.71       10.32     20.07 o 
  -9   2  11      111.24       91.61     19.07 o 
  -8   2  11      246.55      223.37     18.52 o 
  -7   2  11       98.19       92.21     13.86 o 
  -6   2  11      664.89      704.20     17.96 o 
  -5   2  11      666.21      717.47     25.50 o 
  -4   2  11      266.73      263.82     42.47 o 
  -3   2  11      439.42      357.04    104.66 o 
  -2   2  11     1036.31      697.53     45.25 o 
  -1   2  11      445.12      500.00     52.90 o 
   0   2  11      235.59      233.27     11.98 o 
   1   2  11        4.53        1.62     10.33 o 
   2   2  11        2.01       13.40     14.22 o 
   3   2  11        4.27       19.10     16.17 o 
   4   2  11        3.24       -2.26     18.53 o 
   5   2  11       20.74       30.52     20.94 o 
   6   2  11        1.14       -2.16     27.15 o 
   7   2  11        6.45       27.14     47.09 o 
   8   2  11      171.14      166.03     57.25 o 
 -11   3  11       95.63      137.87     28.89 o 
 -10   3  11      133.89      157.83     22.40 o 
  -9   3  11       30.98       50.04     17.75 o 
  -8   3  11        1.07       -8.69     14.28 o 
  -7   3  11      116.74      131.77     13.98 o 
  -6   3  11      173.59      178.23     11.66 o 
  -5   3  11        0.56      -15.01     32.33 o 
  -4   3  11        1.11        9.57     19.74 o 
  -3   3  11       10.40       -5.57     22.14 o 
  -2   3  11       74.24       49.46     26.98 o 
  -1   3  11      726.83      795.62     79.29 o 
   0   3  11       31.21       31.55      9.11 o 
   1   3  11       84.60       95.66     14.84 o 
   2   3  11       11.68       21.94     15.59 o 
   3   3  11     1221.09     1247.82     34.68 o 
   4   3  11      247.27      252.29     24.77 o 
   5   3  11       60.90       67.73     28.51 o 
   6   3  11        0.61       -7.36     27.53 o 
   7   3  11      171.39      131.04     53.83 o 
   8   3  11      167.66      140.79     55.89 o 
 -10   4  11        0.36       -3.19     19.51 o 
  -9   4  11       10.27        2.66     16.77 o 
  -8   4  11       27.51       22.42     14.75 o 
  -7   4  11      149.80      168.35     14.21 o 
  -6   4  11      171.12      171.67     11.99 o 
  -4   4  11      606.42      336.11     41.99 o 
  -3   4  11       81.92       54.53     30.02 o 
  -2   4  11      295.96      280.31     53.26 o 
  -1   4  11       77.09       74.36     11.34 o 
   0   4  11      314.01      311.35     31.20 o 
   1   4  11       70.43       91.00     15.90 o 
   2   4  11      245.70      241.01     21.52 o 
   3   4  11       25.77       29.99     19.15 o 
   4   4  11       85.37      100.80     27.63 o 
   5   4  11       71.85       50.48     29.28 o 
   6   4  11       26.62       40.59     32.03 o 
   7   4  11       42.93       31.41     53.01 o 
 -10   5  11       95.93      129.82     21.97 o 
  -9   5  11       77.93       86.52     18.65 o 
  -8   5  11       24.16       31.31     15.02 o 
  -7   5  11       11.54       20.93     12.39 o 
  -6   5  11       10.10       11.86      9.45 o 
  -5   5  11       17.79       20.68     31.22 o 
  -4   5  11       18.03        9.53     27.42 o 
  -3   5  11        1.49       -9.69     28.60 o 
  -2   5  11       34.27       35.92      9.14 o 
  -1   5  11        0.28        3.54     10.81 o 
   0   5  11      294.98      305.52     17.99 o 
   1   5  11       71.19       92.62     17.78 o 
   2   5  11       11.10        7.62     18.51 o 
   3   5  11       26.18       43.15     21.33 o 
   4   5  11      259.92      281.87     35.69 o 
   5   5  11       67.11       73.65     32.59 o 
   6   5  11       46.20       26.54     50.73 o 
  -9   6  11        0.01       -6.00     17.25 o 
  -8   6  11        2.35       -7.37     15.65 o 
  -7   6  11        0.31       -7.13     12.79 o 
  -6   6  11       63.96       50.88     10.78 o 
  -5   6  11      134.71      131.85     13.31 o 
  -4   6  11        0.85       -1.99      9.24 o 
  -3   6  11       14.68       26.99     10.40 o 
  -2   6  11       73.69       75.19     12.10 o 
  -1   6  11      367.28      391.98     44.87 o 
   0   6  11       72.78       64.64     15.88 o 
   1   6  11        6.95       14.24     18.40 o 
   2   6  11       48.55       48.46     21.24 o 
   3   6  11        4.55       16.67     27.48 o 
   4   6  11       65.05       62.14     32.67 o 
   5   6  11       12.97       31.41     50.54 o 
  -8   7  11       19.03        5.16     22.50 o 
  -7   7  11       51.04       59.11     18.18 o 
  -6   7  11       22.30        2.70     14.67 o 
  -5   7  11        0.27        0.50     10.96 o 
  -4   7  11        6.47       18.37     12.09 o 
  -3   7  11        6.42       10.83     12.31 o 
  -2   7  11        0.47        9.21     13.41 o 
  -1   7  11        0.28       17.33     15.00 o 
   0   7  11        0.96       -1.01     18.20 o 
   1   7  11        2.58       18.86     20.97 o 
   2   7  11       57.56       46.70     28.99 o 
   3   7  11       29.34       39.74     30.73 o 
  -7   8  11        3.57       -3.34     18.71 o 
  -6   8  11        0.05      -16.39     16.39 o 
  -5   8  11        3.75       -2.42     13.01 o 
  -4   8  11      227.51      224.94     20.87 o 
  -3   8  11       19.88       34.13     14.93 o 
  -2   8  11        3.84        2.57     15.30 o 
  -1   8  11       23.39       23.31     17.33 o 
   0   8  11       35.19       61.98     21.51 o 
   1   8  11       76.85       95.89     31.08 o 
   2   8  11        0.23       -3.36     30.19 o 
  -4   9  11        0.84       25.73     20.56 o 
  -3   9  11        0.71       44.49     31.21 o 
  -2   9  11        5.21       26.50     24.54 o 
   0 -14  12       10.76       63.47     40.37 o 
   1 -14  12       17.45       80.60     39.13 o 
   2 -14  12       10.16        8.20     35.69 o 
   3 -14  12        5.96       33.22     36.84 o 
   4 -14  12        2.53       -7.72     35.85 o 
   5 -14  12       44.24       80.74     39.26 o 
  -3 -13  12        3.80       14.68     37.22 o 
  -2 -13  12       19.21       51.53     38.46 o 
  -1 -13  12        1.75       14.06     35.85 o 
   0 -13  12       43.43      110.85     37.16 o 
   1 -13  12        9.91       19.33     33.44 o 
   2 -13  12        1.80       15.17     34.86 o 
   3 -13  12       25.34       62.85     34.80 o 
   4 -13  12        2.66       27.53     33.60 o 
   5 -13  12        0.34       18.06     33.27 o 
   6 -13  12        2.73       25.58     32.90 o 
   7 -13  12       17.25       15.49     36.37 o 
  -4 -12  12        0.17        5.52     34.54 o 
  -3 -12  12       12.50       21.62     33.70 o 
  -2 -12  12        0.18       33.98     34.78 o 
  -1 -12  12       43.17       58.88     32.96 o 
   0 -12  12        0.11        9.85     32.08 o 
   1 -12  12       11.98       21.44     30.15 o 
   2 -12  12      168.34      246.97     37.46 o 
   3 -12  12        8.78       20.35     30.38 o 
   4 -12  12        2.13        5.35     28.42 o 
   5 -12  12       14.95        9.24     28.97 o 
   6 -12  12       89.47       82.60     35.40 o 
   7 -12  12        2.01      -18.61     33.64 o 
   8 -12  12        8.00       26.66     36.54 o 
  -5 -11  12       15.99       18.96     35.32 o 
  -4 -11  12        1.31       21.49     32.32 o 
  -3 -11  12       73.77      129.22     35.21 o 
  -2 -11  12       22.49       38.19     31.96 o 
  -1 -11  12       74.09      147.56     40.20 o 
   0 -11  12       40.05       44.29     29.34 o 
   1 -11  12      300.68      379.37     40.11 o 
   2 -11  12       12.59        7.71     27.07 o 
   3 -11  12        6.78        5.12     27.84 o 
   4 -11  12      264.12      256.96     35.08 o 
   5 -11  12      113.92      119.82     32.86 o 
   6 -11  12       74.31      103.17     38.27 o 
   7 -11  12        0.08        8.25     32.07 o 
   8 -11  12       85.19       73.25     38.30 o 
   9 -11  12        9.79        1.32     38.43 o 
  -7 -10  12       29.21       42.24     55.89 o 
  -6 -10  12       14.43      -19.73     45.85 o 
  -5 -10  12       37.92       20.59     32.34 o 
  -4 -10  12       89.88      136.81     34.82 o 
  -3 -10  12       21.73       49.63     30.31 o 
  -2 -10  12        2.02       -4.80     27.71 o 
  -1 -10  12       47.26       64.26     28.26 o 
   0 -10  12       47.08       59.41     19.53 o 
   1 -10  12        7.55       17.19     17.04 o 
   2 -10  12        6.54       13.08     24.02 o 
   3 -10  12       33.68       49.52     26.87 o 
   4 -10  12       43.20       46.99     26.65 o 
   5 -10  12      253.43      310.22     37.19 o 
   6 -10  12        5.50       10.97     29.47 o 
   7 -10  12       41.36       19.94     33.78 o 
   8 -10  12        1.34        4.61     33.62 o 
   9 -10  12       17.58       -0.46     36.88 o 
  -7  -9  12        1.24       37.27     51.59 o 
  -6  -9  12        3.26       -7.01     31.91 o 
  -5  -9  12        1.25        6.48     28.26 o 
  -4  -9  12       22.92       21.42     28.29 o 
  -3  -9  12        0.13      -15.97     24.72 o 
  -2  -9  12       51.55       78.85     18.22 o 
  -1  -9  12       65.67       77.10     16.68 o 
   0  -9  12       45.46       42.17     15.53 o 
   1  -9  12       80.14      115.40     18.14 o 
   2  -9  12        5.25        3.29     11.49 o 
   3  -9  12      348.49      331.06     26.23 o 
   4  -9  12        6.33        7.67     24.20 o 
   5  -9  12      199.06      198.02     31.81 o 
   6  -9  12        6.34       36.73     29.42 o 
   7  -9  12       24.34       14.14     30.86 o 
   8  -9  12      100.25      102.22     38.09 o 
   9  -9  12        4.66        7.48     37.76 o 
  10  -9  12       76.92       61.84     41.01 o 
  -8  -8  12        1.21       -5.86     46.49 o 
  -7  -8  12      180.30      169.42     51.36 o 
  -6  -8  12      121.84      127.88     33.60 o 
  -5  -8  12      156.14      180.80     31.69 o 
  -4  -8  12        4.94        0.17     18.51 o 
  -3  -8  12      680.11      679.99     29.28 o 
  -2  -8  12       18.44       25.30     13.30 o 
  -1  -8  12      148.40      179.46     17.08 o 
   0  -8  12       31.91       36.43     11.28 o 
   1  -8  12       67.47       52.37     10.87 o 
   2  -8  12      407.19      393.78     23.65 o 
   3  -8  12       35.18        6.50     11.18 o 
   4  -8  12      143.67      120.61     21.46 o 
   5  -8  12       30.71       30.96     20.81 o 
   6  -8  12      114.61      138.73     51.71 o 
   7  -8  12       37.04       63.32     30.31 o 
   8  -8  12       11.42        9.96     31.21 o 
   9  -8  12       14.44       -7.93     37.57 o 
  10  -8  12        2.11       10.52     38.61 o 
  -9  -7  12        1.42        7.17     35.95 o 
  -8  -7  12      133.85      151.36     38.58 o 
  -7  -7  12       31.87       41.34     29.41 o 
  -6  -7  12        0.41       -7.46     18.18 o 
  -5  -7  12      145.73      164.17     20.99 o 
  -4  -7  12      111.30      113.39     16.06 o 
  -3  -7  12       27.44       16.19     12.56 o 
  -2  -7  12      140.57      142.52     14.66 o 
  -1  -7  12       11.70       -2.34      9.98 o 
   0  -7  12       36.22       25.21     11.10 o 
   1  -7  12      278.03      280.61     16.03 o 
   2  -7  12      510.97      535.14     29.29 o 
   3  -7  12       29.44       36.13     14.59 o 
   4  -7  12       71.35       61.81     15.51 o 
   5  -7  12      147.49      143.44     22.75 o 
   6  -7  12      410.97      381.66     37.57 o 
   7  -7  12        0.31        2.71     28.96 o 
   8  -7  12       20.97       18.52     25.57 o 
   9  -7  12      133.77      127.75     31.93 o 
  10  -7  12        3.69       -9.58     32.74 o 
  -9  -6  12        1.64      -19.65     32.49 o 
  -8  -6  12       93.14       91.42     33.26 o 
  -7  -6  12       14.36        4.58     22.94 o 
  -6  -6  12        2.45        8.16     17.91 o 
  -5  -6  12      866.49      900.80     52.98 o 
  -4  -6  12      510.25      490.91     32.18 o 
  -3  -6  12      168.54      156.01     14.62 o 
  -2  -6  12      125.55      124.99     11.98 o 
  -1  -6  12       61.94       78.51     11.75 o 
   0  -6  12       51.76       30.09     10.19 o 
   1  -6  12      144.75      137.50     12.37 o 
   2  -6  12        0.74        5.07     11.96 o 
   3  -6  12       24.21       20.56      9.85 o 
   4  -6  12       99.81      108.63     16.77 o 
   5  -6  12       19.97       33.40     16.33 o 
   6  -6  12      104.66       92.79     19.98 o 
   7  -6  12       53.52       71.00     23.87 o 
   8  -6  12      162.03      165.67     29.18 o 
   9  -6  12      122.40      116.50     30.23 o 
  10  -6  12       18.93       13.51     37.60 o 
 -10  -5  12      133.62      138.61     39.52 o 
  -9  -5  12       46.55       27.07     52.69 o 
  -8  -5  12       78.50       98.11     26.56 o 
  -7  -5  12      121.31      181.38     33.02 o 
  -6  -5  12        3.49        4.87     15.95 o 
  -5  -5  12       49.62       43.52     13.69 o 
  -4  -5  12       92.97       99.49     13.59 o 
  -3  -5  12      540.24      480.56     17.93 o 
  -2  -5  12      339.51      316.62     14.54 o 
  -1  -5  12       63.56       62.06      9.81 o 
   0  -5  12       20.14       34.00      9.15 o 
   1  -5  12        4.88       -3.86      8.51 o 
   2  -5  12      506.05      478.66     25.17 o 
   3  -5  12      677.16      730.30     35.52 o 
   4  -5  12       80.94       96.36     12.22 o 
   5  -5  12        6.96       14.28     14.35 o 
   6  -5  12        1.76       -1.46     19.59 o 
   7  -5  12       52.50       48.01     29.43 o 
   8  -5  12       78.79       60.23     31.61 o 
   9  -5  12        1.03       -4.60     35.14 o 
  10  -5  12      326.01      261.28     46.22 o 
 -10  -4  12       28.64       22.24     34.02 o 
  -9  -4  12        3.53       -2.41     24.27 o 
  -8  -4  12        7.95       11.78     22.77 o 
  -7  -4  12      227.37      201.05     22.17 o 
  -6  -4  12      449.18      429.32     27.30 o 
  -5  -4  12        3.11        4.34     11.77 o 
  -4  -4  12       17.69       24.73     11.33 o 
  -3  -4  12     1393.63     1376.65     45.39 o 
  -2  -4  12      913.97      885.53     17.86 o 
  -1  -4  12       31.44       18.31      8.12 o 
   0  -4  12       29.47       27.07      8.42 o 
   1  -4  12      241.26      234.03     12.84 o 
   2  -4  12      523.71      553.71     26.45 o 
   3  -4  12      189.76      178.37     12.29 o 
   4  -4  12      158.70      163.48     11.91 o 
   5  -4  12      152.21      159.42     15.48 o 
   6  -4  12       23.25       19.02     20.17 o 
   7  -4  12        0.62       -3.26     22.32 o 
   8  -4  12        1.38       15.27     31.98 o 
   9  -4  12      506.78      427.90     46.46 o 
  10  -4  12        6.53      -28.42     37.14 o 
 -10  -3  12       79.44      109.28     29.39 o 
  -9  -3  12      362.57      423.32     36.48 o 
  -8  -3  12      153.13      174.40     25.53 o 
  -7  -3  12        1.47       -8.60     15.94 o 
  -6  -3  12      311.24      362.48     39.18 o 
  -5  -3  12       61.52       45.96      9.96 o 
  -4  -3  12       97.52       73.12     14.46 o 
  -3  -3  12       18.82        9.14      7.72 o 
  -2  -3  12       53.97       46.99      6.97 o 
  -1  -3  12       36.10       32.84      8.73 o 
   0  -3  12      325.80      307.58     15.77 o 
   1  -3  12      766.65      725.49     43.61 o 
   2  -3  12      278.25      257.20     12.09 o 
   3  -3  12       11.03       11.97      8.88 o 
   4  -3  12      313.77      349.15     20.88 o 
   5  -3  12      142.26      147.27     18.67 o 
   6  -3  12      230.20      267.57     25.79 o 
   7  -3  12        7.55        7.14     21.80 o 
   8  -3  12       23.75        9.23     29.60 o 
   9  -3  12        0.61        1.73     39.27 o 
  10  -3  12       70.65       26.41     58.52 o 
 -10  -2  12        1.35        8.32     25.31 o 
  -9  -2  12       61.33       82.87     25.37 o 
  -8  -2  12        1.64       -5.61     16.82 o 
  -7  -2  12        5.76        6.04     15.43 o 
  -6  -2  12       19.65       25.85     13.93 o 
  -5  -2  12     1171.59     1118.67     77.68 o 
  -4  -2  12       13.59       15.98      8.29 o 
  -3  -2  12       16.24       12.28      8.31 o 
  -2  -2  12      554.03      549.12     26.38 o 
  -1  -2  12     2061.57     2120.83     76.67 o 
   0  -2  12      185.39      141.17     14.81 o 
   1  -2  12       32.33       37.25      9.79 o 
   2  -2  12      147.16      162.92     11.07 o 
   3  -2  12      412.45      425.24     19.15 o 
   4  -2  12      198.82      208.25     18.13 o 
   5  -2  12      119.27      114.58     17.90 o 
   6  -2  12      164.11      175.17     23.78 o 
   7  -2  12       93.51       90.62     24.33 o 
   8  -2  12        3.56       -6.99     31.97 o 
   9  -2  12        0.37       34.39     48.58 o 
  10  -2  12       90.36       78.63     60.86 o 
 -11  -1  12      153.48      164.07     43.43 o 
 -10  -1  12       79.47       44.21     25.83 o 
  -9  -1  12        3.06        6.92     19.10 o 
  -8  -1  12      326.68      352.82     23.47 o 
  -7  -1  12      296.81      347.86     21.77 o 
  -6  -1  12      505.61      525.51     24.57 o 
  -5  -1  12       16.85       12.77     11.01 o 
  -4  -1  12       31.23       43.13      8.62 o 
  -3  -1  12        7.35        5.04      6.88 o 
  -2  -1  12      161.98      164.53      9.46 o 
  -1  -1  12       66.07       52.63      7.34 o 
   0  -1  12        4.71        7.07      8.64 o 
   1  -1  12      716.62      700.97     39.12 o 
   2  -1  12      328.05      254.00     48.98 o 
   3  -1  12      234.39      257.19     16.84 o 
   4  -1  12       34.42       34.02     14.89 o 
   5  -1  12      176.17      186.57     19.67 o 
   6  -1  12       22.17       10.90     20.75 o 
   7  -1  12      456.31      406.11     54.75 o 
   8  -1  12      148.27      168.47     50.98 o 
   9  -1  12        0.42      -23.88     51.46 o 
 -11   0  12        0.00      -23.31     31.98 o 
 -10   0  12       95.25      106.40     26.41 o 
  -9   0  12       17.24       26.63     18.84 o 
  -8   0  12       73.21       76.11     17.35 o 
  -7   0  12       16.15       -3.72     13.86 o 
  -6   0  12        0.54        2.62     11.82 o 
  -5   0  12        6.89        3.96      9.50 o 
  -4   0  12      502.36      522.19     21.32 o 
  -3   0  12      129.65      113.99     10.00 o 
  -2   0  12      565.58      477.91     46.88 o 
  -1   0  12      201.98      191.46     17.48 o 
   0   0  12     3287.18     3272.83    165.54 o 
   1   0  12      808.66      832.19     29.16 o 
   2   0  12        7.98        6.47     10.59 o 
   3   0  12      218.14      231.41     16.50 o 
   4   0  12       68.47       68.80     16.01 o 
   5   0  12       13.61        2.01     19.38 o 
   6   0  12       30.39       25.32     27.10 o 
   7   0  12      177.22      191.76     35.18 o 
   8   0  12        1.38      -14.82     43.89 o 
   9   0  12       29.08       43.19     52.47 o 
 -11   1  12        0.97        8.47     34.06 o 
 -10   1  12      141.68      144.60     27.67 o 
  -9   1  12      330.99      367.71     24.38 o 
  -8   1  12       20.20       14.79     15.96 o 
  -7   1  12        2.39        9.56     13.39 o 
  -6   1  12      305.52      292.60     16.39 o 
  -5   1  12      939.98      888.85     79.25 o 
  -4   1  12       90.88       84.08     13.90 o 
  -3   1  12        6.08        3.61     17.78 o 
  -2   1  12      196.59      180.88     21.50 o 
  -1   1  12       14.88       22.21      8.47 o 
   0   1  12       92.48       66.69      8.95 o 
   1   1  12       14.49       11.31     10.63 o 
   2   1  12      103.00      118.79     16.48 o 
   3   1  12        4.52       -1.73     15.59 o 
   4   1  12        7.65       11.19     18.35 o 
   5   1  12      172.19      175.51     24.14 o 
   6   1  12        8.75       23.86     28.01 o 
   7   1  12       65.05        5.67     45.76 o 
   8   1  12        4.55       -7.63     50.16 o 
 -10   2  12       26.11       14.89     23.84 o 
  -9   2  12       18.78       21.51     17.84 o 
  -8   2  12       24.84       30.60     15.37 o 
  -7   2  12        6.50       10.22     12.78 o 
  -6   2  12       49.25       44.42     10.45 o 
  -5   2  12       21.84       45.32     12.15 o 
  -4   2  12        5.10        6.24     19.32 o 
  -3   2  12       80.56       41.77     25.78 o 
  -2   2  12      163.25       91.20     26.66 o 
  -1   2  12      351.60      357.08     34.05 o 
   0   2  12      286.43      292.62     15.63 o 
   1   2  12      472.65      529.86     21.30 o 
   2   2  12       32.63       30.19     15.15 o 
   3   2  12      320.89      310.97     23.10 o 
   4   2  12      166.17      178.65     22.74 o 
   5   2  12        0.32        1.01     25.68 o 
   6   2  12        2.69      -11.30     28.21 o 
   7   2  12       13.01       11.72     47.98 o 
   8   2  12      164.15       91.49     56.37 o 
 -10   3  12       32.69       31.63     19.73 o 
  -9   3  12        1.15       -6.13     16.80 o 
  -8   3  12      639.27      696.60     24.87 o 
  -7   3  12      155.71      141.94     13.94 o 
  -6   3  12        7.10        6.91      8.78 o 
  -5   3  12        1.29        2.98     34.55 o 
  -4   3  12      569.45      360.75     43.26 o 
  -3   3  12      324.83      214.26     36.83 o 
  -2   3  12        1.89        6.05     24.26 o 
  -1   3  12        1.63        2.19      7.64 o 
   0   3  12       80.03       68.71     11.51 o 
   1   3  12        0.04        5.82     13.87 o 
   2   3  12        9.71       11.80     15.87 o 
   3   3  12       75.52      116.34     20.76 o 
   4   3  12        1.50        4.47     20.47 o 
   5   3  12       35.73       39.95     28.10 o 
   6   3  12       20.50       50.51     31.74 o 
   7   3  12       11.20       12.83     46.77 o 
 -10   4  12      107.74      134.64     21.99 o 
  -9   4  12       17.72       18.91     17.47 o 
  -8   4  12        5.88       -1.24     14.38 o 
  -7   4  12       74.05       70.76     12.63 o 
  -6   4  12        2.55       13.28     10.29 o 
  -5   4  12       37.27       53.20     32.55 o 
  -4   4  12        5.90       -3.55     27.74 o 
  -3   4  12        4.79       -3.74     26.09 o 
  -2   4  12        9.63       11.91     29.61 o 
  -1   4  12       17.72       19.74      9.93 o 
   0   4  12      236.76      258.95     19.59 o 
   1   4  12      149.90      160.84     18.24 o 
   2   4  12        8.63        1.87     17.52 o 
   3   4  12       93.61       90.23     21.82 o 
   4   4  12       34.11       35.78     27.27 o 
   5   4  12       30.71       32.07     30.33 o 
   6   4  12      196.09      188.92     56.62 o 
  -9   5  12        5.37        5.85     21.39 o 
  -8   5  12        2.38       -2.41     18.02 o 
  -7   5  12      127.46      132.29     18.24 o 
  -6   5  12       37.98       40.62     11.73 o 
  -5   5  12      104.58       73.59     36.35 o 
  -4   5  12       31.01       28.79     30.21 o 
  -3   5  12      198.24      120.71     36.23 o 
  -2   5  12       88.45       81.40     17.47 o 
  -1   5  12       23.52       27.18     12.10 o 
   0   5  12      167.83      169.77     16.26 o 
   1   5  12        3.31       16.28     17.46 o 
   2   5  12       10.36       -3.89     19.30 o 
   3   5  12       11.88       26.14     26.15 o 
   4   5  12       61.53       53.08     29.86 o 
   5   5  12        2.76       19.54     32.12 o 
  -8   6  12       71.74       82.84     22.37 o 
  -7   6  12        0.56      -12.93     16.89 o 
  -6   6  12        8.18        3.27     12.58 o 
  -5   6  12        0.03       -4.02     11.04 o 
  -4   6  12        6.02        4.86     11.33 o 
  -3   6  12       14.00       24.79     12.50 o 
  -2   6  12        1.15        5.03     11.74 o 
  -1   6  12       13.53        5.61     13.52 o 
   0   6  12        0.63       -3.71     16.55 o 
   1   6  12       14.21       12.13     19.26 o 
   2   6  12       58.67       81.23     23.54 o 
   3   6  12      129.28      160.41     33.31 o 
   4   6  12        3.97       -3.72     30.37 o 
  -7   7  12       12.21        2.68     17.05 o 
  -6   7  12       10.48        2.95     14.96 o 
  -5   7  12       25.69       32.25     14.65 o 
  -4   7  12      104.53      117.70     16.17 o 
  -3   7  12       34.83       34.69     15.23 o 
  -2   7  12        2.64       -4.52     14.16 o 
  -1   7  12       73.14       71.54     17.16 o 
   0   7  12       19.11       21.79     19.67 o 
   1   7  12       35.18       41.22     22.54 o 
   2   7  12        1.26       12.29     28.39 o 
  -5   8  12        3.15       -3.32     13.70 o 
  -4   8  12        3.67        1.35     16.62 o 
  -3   8  12        5.85        6.98     17.26 o 
  -2   8  12        1.48        3.67     19.30 o 
  -1   8  12        7.37       13.66     18.27 o 
   0   8  12        0.20        7.05     26.64 o 
   0 -14  13        0.58       20.46     53.80 o 
   1 -14  13       18.11       31.65     39.47 o 
   2 -14  13        2.67        1.14     37.76 o 
   3 -14  13       71.69      122.43     42.70 o 
   4 -14  13       21.57       25.92     39.09 o 
  -2 -13  13       67.98      171.66     44.35 o 
  -1 -13  13        2.74       27.80     36.87 o 
   0 -13  13       27.56       59.92     37.04 o 
   1 -13  13        0.42       -0.04     33.46 o 
   2 -13  13       77.87      138.60     39.89 o 
   3 -13  13       18.39       42.82     35.34 o 
   4 -13  13       21.44       27.57     36.03 o 
   5 -13  13        7.23       22.80     34.60 o 
   6 -13  13        2.98       37.02     34.76 o 
  -4 -12  13        0.61       21.14     38.16 o 
  -3 -12  13       31.86       68.13     37.05 o 
  -2 -12  13        0.68       35.86     34.37 o 
  -1 -12  13       25.68       44.80     32.63 o 
   0 -12  13       87.48      143.59     36.31 o 
   1 -12  13        0.24       -4.50     30.63 o 
   2 -12  13       14.99       41.27     31.42 o 
   3 -12  13       35.15       48.53     32.24 o 
   4 -12  13       55.75       55.69     32.00 o 
   5 -12  13       23.77       48.70     36.51 o 
   6 -12  13       96.82      133.03     37.41 o 
   7 -12  13        0.34       -4.52     35.17 o 
   8 -12  13       32.08       20.83     43.45 o 
  -5 -11  13        1.87       -7.92     47.34 o 
  -4 -11  13        3.70      -12.60     31.12 o 
  -3 -11  13        1.26       -2.14     29.90 o 
  -2 -11  13        8.20        6.87     30.40 o 
  -1 -11  13      126.60      203.81     26.63 o 
   0 -11  13       83.83      115.46     33.52 o 
   1 -11  13       23.31       36.12     30.22 o 
   2 -11  13       13.51       27.30     28.30 o 
   3 -11  13       64.76       81.47     29.55 o 
   4 -11  13       71.90      118.24     31.21 o 
   5 -11  13       32.55       34.34     30.92 o 
   6 -11  13       19.62       -0.90     32.00 o 
   7 -11  13        2.77        0.07     34.11 o 
   8 -11  13        0.49        1.00     38.42 o 
  -6 -10  13      113.19       82.62     54.06 o 
  -5 -10  13       15.74       27.23     45.25 o 
  -4 -10  13       26.33       28.41     31.53 o 
  -3 -10  13       11.82       17.21     23.26 o 
  -2 -10  13       38.83       59.08     23.39 o 
  -1 -10  13      103.01      141.76     23.45 o 
   0 -10  13       22.34       27.81     18.90 o 
   1 -10  13       36.21       66.76     27.85 o 
   2 -10  13        0.05      -10.21     23.29 o 
   3 -10  13       37.86       17.31     25.63 o 
   4 -10  13       75.60       73.31     28.90 o 
   5 -10  13       26.31       37.91     30.55 o 
   6 -10  13      403.40      405.22     42.15 o 
   7 -10  13       82.85      109.98     36.80 o 
   8 -10  13       86.23      132.57     40.68 o 
   9 -10  13        0.50        5.62     39.20 o 
  -7  -9  13       60.35       43.28     35.62 o 
  -6  -9  13        0.16      -23.53     31.56 o 
  -5  -9  13       31.30       45.28     29.90 o 
  -4  -9  13       25.72       30.67     23.25 o 
  -3  -9  13       17.57       44.08     21.87 o 
  -2  -9  13      158.24      159.39     20.58 o 
  -1  -9  13        0.67        4.89     15.85 o 
   0  -9  13      393.92      455.45     24.80 o 
   1  -9  13      395.17      421.07     23.22 o 
   2  -9  13      146.32      143.97     21.70 o 
   3  -9  13      151.87      132.88     22.76 o 
   4  -9  13       13.57       31.44     24.91 o 
   5  -9  13      214.56      205.50     36.65 o 
   6  -9  13       11.97       15.36     29.73 o 
   7  -9  13        3.32      -17.25     32.58 o 
   8  -9  13        9.81        7.24     35.02 o 
   9  -9  13       52.05       35.75     43.56 o 
  -8  -8  13        2.89      -22.61     34.61 o 
  -7  -8  13        2.86      -32.15     32.15 o 
  -6  -8  13       10.48      -14.43     29.61 o 
  -5  -8  13      117.58      116.93     24.88 o 
  -4  -8  13       34.64       33.43     17.87 o 
  -3  -8  13       50.43       59.66     17.15 o 
  -2  -8  13      114.35      122.52     17.83 o 
  -1  -8  13       95.42       88.21     13.09 o 
   0  -8  13        6.63        3.90     12.19 o 
   1  -8  13       18.43       17.36     12.05 o 
   2  -8  13       41.60       56.24     11.78 o 
   3  -8  13        9.06        0.57     18.02 o 
   4  -8  13        0.50      -16.07     18.51 o 
   5  -8  13      228.54      264.66     33.84 o 
   6  -8  13        0.02        1.51     28.04 o 
   7  -8  13      161.16      165.04     35.73 o 
   8  -8  13      146.02      122.58     39.30 o 
   9  -8  13      169.59      185.36     58.84 o 
  10  -8  13       22.82       15.96     57.48 o 
  -8  -7  13        7.80       32.63     35.10 o 
  -7  -7  13       15.91       11.75     31.38 o 
  -6  -7  13       44.81       53.92     23.44 o 
  -5  -7  13      335.94      362.66     24.58 o 
  -4  -7  13       13.88        2.78     16.43 o 
  -3  -7  13       66.35       68.75     14.72 o 
  -2  -7  13        0.92       -1.97     12.29 o 
  -1  -7  13       51.15       56.04     12.81 o 
   0  -7  13      197.95      175.84     14.61 o 
   1  -7  13      164.16      141.16     13.67 o 
   2  -7  13      918.17      861.31     45.02 o 
   3  -7  13      231.36      244.98     19.42 o 
   4  -7  13       65.02       83.49     20.77 o 
   5  -7  13        1.92       11.34     19.39 o 
   6  -7  13      251.01      279.15     35.65 o 
   7  -7  13       69.91       57.30     32.29 o 
   8  -7  13       49.96       75.05     28.59 o 
   9  -7  13       12.27       17.77     31.17 o 
  10  -7  13       12.21        7.77     33.39 o 
  -9  -6  13       14.79      -12.61     33.79 o 
  -8  -6  13        9.64        2.89     30.58 o 
  -7  -6  13      108.83      124.39     25.81 o 
  -6  -6  13       48.84       32.48     21.73 o 
  -5  -6  13        2.48        1.20     16.01 o 
  -4  -6  13      166.50      154.97     16.05 o 
  -3  -6  13      326.88      309.77     17.69 o 
  -2  -6  13       35.02       40.16     10.91 o 
  -1  -6  13       13.23       11.00     10.90 o 
   0  -6  13       22.25       11.63     10.74 o 
   1  -6  13      150.44      137.92     13.13 o 
   2  -6  13        2.46       -1.51     12.68 o 
   3  -6  13      137.48      146.80     12.30 o 
   4  -6  13        8.21       -2.50     15.28 o 
   5  -6  13        3.76       12.89     19.29 o 
   6  -6  13      259.22      292.63     24.47 o 
   7  -6  13       98.20       96.62     26.82 o 
   8  -6  13       35.11        1.96     25.79 o 
   9  -6  13       66.43       47.16     30.00 o 
  10  -6  13      134.68      130.95     36.33 o 
  -9  -5  13       28.04       35.61     34.62 o 
  -8  -5  13      116.25       96.47     26.18 o 
  -7  -5  13        4.15        7.00     21.14 o 
  -6  -5  13        2.28        1.04     16.21 o 
  -5  -5  13        6.93       12.46     15.27 o 
  -4  -5  13      127.81      143.91     14.75 o 
  -3  -5  13       11.02       11.24     10.20 o 
  -2  -5  13       54.41       53.39     11.43 o 
  -1  -5  13      103.30       97.25     10.94 o 
   0  -5  13        1.19        4.87      9.07 o 
   1  -5  13      403.04      442.67     25.82 o 
   2  -5  13       51.05       62.53     13.68 o 
   3  -5  13      705.02      679.76     18.98 o 
   4  -5  13      151.17      156.16     14.74 o 
   5  -5  13      668.30      721.91     30.31 o 
   6  -5  13       19.86       26.95     18.73 o 
   7  -5  13      154.43      116.20     33.34 o 
   8  -5  13       28.49       49.36     33.50 o 
   9  -5  13      123.50      140.99     39.78 o 
  10  -5  13        5.82      -29.26     56.56 o 
 -10  -4  13       41.72       50.32     41.42 o 
  -9  -4  13       40.71       73.01     26.92 o 
  -8  -4  13       26.83       31.67     24.02 o 
  -7  -4  13       58.10       40.31     18.26 o 
  -6  -4  13        2.27      -15.48     15.48 o 
  -5  -4  13        2.24       -3.46     13.58 o 
  -4  -4  13       25.53       15.86     11.30 o 
  -3  -4  13        3.97        5.94      8.06 o 
  -2  -4  13      587.68      484.13     13.29 o 
  -1  -4  13      356.18      326.08     14.03 o 
   0  -4  13       52.03       58.72      9.60 o 
   1  -4  13       79.26       75.47     11.23 o 
   2  -4  13      346.76      339.66     15.59 o 
   3  -4  13       18.09       26.72      9.38 o 
   4  -4  13       15.15       20.47     10.40 o 
   5  -4  13       53.72       50.36     17.66 o 
   6  -4  13        5.13       -1.35     20.47 o 
   7  -4  13        0.72       15.64     34.41 o 
   8  -4  13      158.86      157.52     36.86 o 
   9  -4  13       20.51       37.56     50.29 o 
  10  -4  13        3.64       10.39     53.77 o 
 -10  -3  13       29.56       17.93     27.56 o 
  -9  -3  13       19.42        9.23     25.29 o 
  -8  -3  13       12.49       35.63     22.43 o 
  -7  -3  13      294.13      335.83     26.99 o 
  -6  -3  13       99.37       82.07     16.59 o 
  -5  -3  13      267.13      291.10     19.94 o 
  -4  -3  13        0.71       -5.62     10.10 o 
  -3  -3  13      425.14      397.10     26.31 o 
  -2  -3  13      275.56      257.11     11.39 o 
  -1  -3  13       24.42       30.05      8.19 o 
   0  -3  13      352.08      378.56     23.25 o 
   1  -3  13      189.14      180.25     12.35 o 
   2  -3  13     1337.99     1254.32     53.28 o 
   3  -3  13      115.08      106.73     12.01 o 
   4  -3  13      247.31      242.54     19.33 o 
   5  -3  13      264.04      288.15     22.22 o 
   6  -3  13      905.55      896.04     39.32 o 
   7  -3  13      196.94      189.73     34.31 o 
   8  -3  13      151.70      130.21     52.69 o 
   9  -3  13       10.02       29.32     54.28 o 
 -10  -2  13        3.38        0.56     25.72 o 
  -9  -2  13        7.89       25.84     24.26 o 
  -8  -2  13       56.16       76.08     19.29 o 
  -7  -2  13       10.26       12.94     15.72 o 
  -6  -2  13       17.63       15.37     14.01 o 
  -5  -2  13       57.01       46.11     13.11 o 
  -4  -2  13       57.53       49.69     11.46 o 
  -3  -2  13      312.60      292.99     14.85 o 
  -2  -2  13        8.49        8.26      7.77 o 
  -1  -2  13      462.03      448.45     24.67 o 
   0  -2  13        6.81        6.65      7.83 o 
   1  -2  13     1198.90     1233.16     52.86 o 
   2  -2  13       11.33       20.23      9.95 o 
   3  -2  13      140.61      151.60     15.65 o 
   4  -2  13       20.92       17.59     15.17 o 
   5  -2  13        6.79       -4.09     16.58 o 
   6  -2  13        6.92        5.35     25.80 o 
   7  -2  13      131.37      121.92     48.64 o 
   8  -2  13       29.91       51.74     46.42 o 
   9  -2  13       43.52       10.99     53.77 o 
 -10  -1  13        4.57        0.74     26.10 o 
  -9  -1  13       99.88       85.05     24.83 o 
  -8  -1  13       46.76       57.10     18.19 o 
  -7  -1  13       10.58       17.39     14.88 o 
  -6  -1  13      276.28      277.24     17.72 o 
  -5  -1  13       23.68       17.72     11.35 o 
  -4  -1  13      141.32      148.86     11.78 o 
  -3  -1  13       95.48       85.50      8.31 o 
  -2  -1  13       18.58       20.16      7.28 o 
  -1  -1  13       27.36       19.76      7.61 o 
   0  -1  13        1.54       14.53      9.64 o 
   1  -1  13      159.26      163.97     12.17 o 
   2  -1  13      263.13      278.15     17.68 o 
   3  -1  13      129.54      152.65     19.40 o 
   4  -1  13      269.59      299.32     24.07 o 
   5  -1  13       28.03       41.47     21.22 o 
   6  -1  13       51.08       80.13     28.83 o 
   7  -1  13      289.42      259.38     54.78 o 
   8  -1  13      181.07      174.01     56.91 o 
   9  -1  13        3.77       -8.55     52.60 o 
 -10   0  13       37.28       33.70     26.28 o 
  -9   0  13       39.67       53.29     20.01 o 
  -8   0  13        8.75       10.61     16.36 o 
  -7   0  13      236.34      245.02     18.14 o 
  -6   0  13        0.58        1.78     11.99 o 
  -5   0  13        0.78       -0.71      8.06 o 
  -4   0  13      169.44      183.82     11.18 o 
  -3   0  13       43.59       37.89      9.35 o 
  -2   0  13      173.57      178.09     12.90 o 
  -1   0  13      432.15      383.45     35.20 o 
   0   0  13      519.70      535.24     17.28 o 
   1   0  13        6.34        0.69     12.94 o 
   2   0  13      348.28      397.77     23.07 o 
   3   0  13      119.42      137.38     19.05 o 
   4   0  13       75.74       64.36     20.12 o 
   5   0  13        0.22        0.46     24.11 o 
   6   0  13       29.37       37.12     28.89 o 
   7   0  13       21.68       20.81     46.36 o 
   8   0  13        5.79      -13.68     46.52 o 
 -10   1  13        4.33        2.53     24.04 o 
  -9   1  13        1.46        9.54     18.11 o 
  -8   1  13        5.42       12.86     16.10 o 
  -7   1  13       91.68      115.69     15.29 o 
  -6   1  13       15.91        0.56     11.00 o 
  -5   1  13       24.94       28.95      7.90 o 
  -4   1  13       83.21       61.20     31.62 o 
  -3   1  13       25.26       27.32     20.36 o 
  -2   1  13       82.87       90.67     22.55 o 
  -1   1  13      238.08      235.56     17.84 o 
   0   1  13       35.77       30.87     11.38 o 
   1   1  13        2.90       -9.41     12.90 o 
   2   1  13       53.27       49.78     15.86 o 
   3   1  13       62.89       49.70     18.19 o 
   4   1  13       33.38       24.86     20.27 o 
   5   1  13      228.12      224.10     32.02 o 
   6   1  13       25.58       19.52     29.86 o 
   7   1  13        0.21      -14.16     46.23 o 
   8   1  13       60.98       67.74     51.71 o 
 -10   2  13       11.98       18.31     24.76 o 
  -9   2  13        1.77      -12.84     17.58 o 
  -8   2  13      256.80      315.14     20.14 o 
  -7   2  13      105.02      124.83     14.45 o 
  -6   2  13       19.05       15.68      9.89 o 
  -5   2  13        5.19        3.26     37.53 o 
  -4   2  13        0.39       15.24     20.98 o 
  -3   2  13        3.71      -15.17     24.48 o 
  -2   2  13       85.83       63.97     28.66 o 
  -1   2  13       35.55       47.71     10.83 o 
   0   2  13       80.12       76.48     12.58 o 
   1   2  13        1.82        2.87     14.05 o 
   2   2  13       10.56       29.81     16.29 o 
   3   2  13       90.96       98.95     20.31 o 
   4   2  13      140.41      117.25     22.89 o 
   5   2  13        1.74       -0.61     26.51 o 
   6   2  13       25.75       26.84     31.51 o 
   7   2  13       93.38       84.93     53.17 o 
 -10   3  13       15.58       15.42     34.77 o 
  -9   3  13       37.99       38.97     17.91 o 
  -8   3  13       15.53       10.93     14.69 o 
  -7   3  13        3.58      -11.63     11.69 o 
  -6   3  13       81.19       94.46     16.21 o 
  -5   3  13       44.61       50.76     31.79 o 
  -4   3  13        1.18      -15.93     27.33 o 
  -3   3  13        4.90      -10.61     27.49 o 
  -2   3  13      106.01       81.16     33.06 o 
  -1   3  13       78.06       64.06      9.79 o 
   0   3  13        5.27        2.43     12.52 o 
   1   3  13       27.20       28.20     15.23 o 
   2   3  13       22.03       26.57     18.18 o 
   3   3  13        4.23        8.01     19.79 o 
   4   3  13       18.30       18.67     26.44 o 
   5   3  13        6.18       11.96     28.47 o 
   6   3  13      241.31      251.34     57.06 o 
  -9   4  13        0.81       -3.60     21.29 o 
  -8   4  13        1.46        6.01     18.26 o 
  -7   4  13      181.09      215.92     18.02 o 
  -6   4  13        5.49       -1.84     33.35 o 
  -5   4  13        3.21      -12.83     27.93 o 
  -4   4  13       19.93        2.41     30.59 o 
  -3   4  13        0.36        2.95     30.24 o 
  -2   4  13       17.95       11.21     32.21 o 
  -1   4  13        7.41       -4.41     10.51 o 
   0   4  13      141.79      149.23     16.57 o 
   1   4  13       87.13      107.70     18.69 o 
   2   4  13        1.26       11.25     18.68 o 
   3   4  13        1.32        3.25     21.12 o 
   4   4  13        4.41        0.23     28.65 o 
   5   4  13       84.95      114.89     34.01 o 
  -8   5  13        0.08       19.81     18.54 o 
  -7   5  13        0.13        5.09     16.08 o 
  -6   5  13        4.98        6.99     15.94 o 
  -5   5  13        1.41       25.90     34.71 o 
  -4   5  13       25.34       17.26     34.71 o 
  -3   5  13       54.19       40.69     34.23 o 
  -2   5  13       44.99       40.44     12.46 o 
  -1   5  13       19.28       14.46     12.62 o 
   0   5  13        0.89        2.57     15.89 o 
   1   5  13       15.49       29.23     18.58 o 
   2   5  13       11.05        3.13     20.46 o 
   3   5  13       95.11      103.97     30.80 o 
   4   5  13        6.85       13.55     30.19 o 
  -7   6  13        0.06       -2.57     15.67 o 
  -6   6  13        7.26        8.03     12.76 o 
  -5   6  13       25.08       31.23     12.13 o 
  -4   6  13       36.02       34.68     12.32 o 
  -3   6  13        1.95       -3.55     12.36 o 
  -2   6  13      110.93       97.87     16.64 o 
  -1   6  13       42.44       33.13     15.10 o 
   0   6  13        3.38       13.96     18.29 o 
   1   6  13        7.47       26.75     20.71 o 
   2   6  13       28.88       40.39     28.52 o 
   3   6  13       10.22       -9.82     29.88 o 
  -6   7  13        4.85       -9.17     14.81 o 
  -5   7  13        2.99        1.38     14.29 o 
  -4   7  13        1.50       13.03     14.97 o 
  -3   7  13       24.41       39.13     16.10 o 
  -2   7  13        6.99       12.89     17.92 o 
  -1   7  13        7.60       10.20     16.87 o 
   0   7  13        1.89       21.40     20.80 o 
   1   7  13        5.28      -13.32     27.20 o 
   2 -14  14        2.24       13.05     57.48 o 
   3 -14  14        0.34       47.75     54.50 o 
  -2 -13  14        4.41       38.98     53.45 o 
  -1 -13  14        0.08      -19.12     36.47 o 
   0 -13  14        6.38       13.08     35.53 o 
   1 -13  14      118.28      225.38     43.99 o 
   2 -13  14       12.51       29.25     36.29 o 
   3 -13  14       15.47       25.44     36.51 o 
   4 -13  14       13.61        2.93     35.25 o 
   5 -13  14       73.20       75.36     37.45 o 
   6 -13  14       25.16        1.22     36.24 o 
  -3 -12  14       13.23       72.83     39.03 o 
  -2 -12  14       48.96       87.38     35.89 o 
  -1 -12  14       20.96       27.60     32.83 o 
   0 -12  14       25.08       56.88     35.86 o 
   1 -12  14        4.08       14.48     33.58 o 
   2 -12  14       24.16       59.06     34.70 o 
   3 -12  14        0.25       -8.52     30.89 o 
   4 -12  14        0.93      -12.68     30.95 o 
   5 -12  14       20.63        8.67     31.27 o 
   6 -12  14        0.34        0.43     33.07 o 
   7 -12  14       17.97        1.33     35.22 o 
  -5 -11  14        2.45      -19.62     33.65 o 
  -4 -11  14       48.40       59.55     34.53 o 
  -3 -11  14       14.00       18.22     25.29 o 
  -2 -11  14        4.37       23.31     24.15 o 
  -1 -11  14        2.52       27.50     31.82 o 
   0 -11  14        6.75       23.37     29.24 o 
   1 -11  14        4.09       13.35     28.09 o 
   2 -11  14      113.99      149.96     33.56 o 
   3 -11  14       46.41       33.81     29.68 o 
   4 -11  14        5.71       -2.00     28.61 o 
   5 -11  14        2.98      -13.38     30.41 o 
   6 -11  14      134.98      133.67     37.49 o 
   7 -11  14      132.13      139.08     39.13 o 
   8 -11  14        1.33        4.52     36.94 o 
  -6 -10  14       10.66       31.68     36.64 o 
  -5 -10  14        2.62      -18.98     32.63 o 
  -4 -10  14       37.91       39.78     30.63 o 
  -3 -10  14       37.00       60.24     24.43 o 
  -2 -10  14       68.81       65.55     22.87 o 
  -1 -10  14      219.28      273.52     26.73 o 
   0 -10  14      106.09      119.29     22.10 o 
   1 -10  14      293.41      356.04     59.04 o 
   2 -10  14        1.20        1.70     24.93 o 
   3 -10  14      108.48       96.22     32.49 o 
   4 -10  14        6.23       23.07     28.80 o 
   5 -10  14       47.06       43.29     29.87 o 
   6 -10  14        0.73       16.68     32.27 o 
   7 -10  14        7.00      -17.85     34.03 o 
   8 -10  14       31.58       32.07     39.42 o 
  -7  -9  14       20.91       18.22     36.73 o 
  -6  -9  14       43.32       23.28     33.92 o 
  -5  -9  14       19.79       17.72     29.44 o 
  -4  -9  14        5.81        2.49     26.95 o 
  -3  -9  14       61.20       49.52     22.12 o 
  -2  -9  14       76.83       87.44     19.08 o 
  -1  -9  14        5.17       11.81     16.83 o 
   0  -9  14       20.99       24.06     16.07 o 
   1  -9  14        2.91       11.10     14.52 o 
   2  -9  14        4.14       -6.12     19.01 o 
   3  -9  14       79.89      122.19     28.33 o 
   4  -9  14      185.88      199.69     32.98 o 
   5  -9  14        0.46       12.24     28.15 o 
   6  -9  14       10.58       24.06     29.72 o 
   7  -9  14       51.70       55.04     34.96 o 
   8  -9  14      272.41      288.58     46.07 o 
   9  -9  14       37.55       21.77     38.59 o 
  -7  -8  14        0.13      -17.27     31.56 o 
  -6  -8  14       49.31       56.88     32.58 o 
  -5  -8  14        9.87        6.90     36.20 o 
  -4  -8  14       26.13       21.33     21.19 o 
  -3  -8  14        1.34        2.39     16.71 o 
  -2  -8  14      783.29      849.63     30.56 o 
  -1  -8  14      145.92      162.06     18.51 o 
   0  -8  14        1.42        4.92     14.66 o 
   1  -8  14      113.27      105.22     15.62 o 
   2  -8  14      668.19      624.55     33.15 o 
   3  -8  14       97.80      105.15     26.06 o 
   4  -8  14       14.39        3.14     19.92 o 
   5  -8  14       25.37       34.55     28.02 o 
   6  -8  14       21.29       27.45     30.58 o 
   7  -8  14        8.16       -1.13     31.52 o 
   8  -8  14        6.40       32.28     36.59 o 
   9  -8  14        7.53      -17.06     38.11 o 
  -8  -7  14       52.42       58.36     37.09 o 
  -7  -7  14      192.79      187.37     36.68 o 
  -6  -7  14        5.34       -1.19     21.85 o 
  -5  -7  14      432.59      452.35     50.62 o 
  -4  -7  14        5.87       -1.79     19.39 o 
  -3  -7  14      149.85      184.38     17.26 o 
  -2  -7  14       13.21       11.05     11.91 o 
  -1  -7  14       68.72       61.95     13.52 o 
   0  -7  14        8.70       14.39     12.04 o 
   1  -7  14      221.84      218.39     15.77 o 
   2  -7  14      291.55      310.61     20.76 o 
   3  -7  14        4.08        3.84     18.03 o 
   4  -7  14      163.93      161.22     26.41 o 
   5  -7  14      229.19      248.57     26.17 o 
   6  -7  14       67.97       80.95     31.35 o 
   7  -7  14       86.40       73.60     34.75 o 
   8  -7  14        7.41        5.99     28.42 o 
   9  -7  14      141.87      135.39     33.95 o 
  -9  -6  14        0.67        1.49     49.97 o 
  -8  -6  14        8.12       13.47     33.15 o 
  -7  -6  14        8.01       16.76     23.43 o 
  -6  -6  14       17.64       15.37     22.29 o 
  -5  -6  14      150.59      161.90     25.20 o 
  -4  -6  14       37.86       16.71     15.70 o 
  -3  -6  14        2.65        2.95     12.34 o 
  -2  -6  14        5.83       14.23     11.88 o 
  -1  -6  14      726.20      731.46     22.44 o 
   0  -6  14      441.73      479.63     19.96 o 
   1  -6  14       41.50       37.41     11.89 o 
   2  -6  14        8.05       14.49     13.95 o 
   3  -6  14      750.83      731.93     41.59 o 
   4  -6  14      205.16      185.37     22.95 o 
   5  -6  14       12.28        8.83     20.49 o 
   6  -6  14      264.69      266.34     29.68 o 
   7  -6  14       60.27       65.51     26.34 o 
   8  -6  14       37.88       13.98     28.24 o 
   9  -6  14        5.87      -19.81     38.77 o 
  -9  -5  14       11.58      -26.72     31.92 o 
  -8  -5  14        1.53        3.88     25.18 o 
  -7  -5  14       57.54       67.13     23.65 o 
  -6  -5  14      212.12      241.40     25.73 o 
  -5  -5  14      141.44      111.69     18.01 o 
  -4  -5  14      128.32      108.42     16.30 o 
  -3  -5  14       32.35       30.79     12.14 o 
  -2  -5  14      468.19      416.14     19.28 o 
  -1  -5  14      119.50      125.47     12.68 o 
   0  -5  14       31.64       32.46     10.98 o 
   1  -5  14        8.17        7.61     12.57 o 
   2  -5  14        3.62        8.87     13.19 o 
   3  -5  14        3.82        7.17     14.31 o 
   4  -5  14      154.94      188.77     19.97 o 
   5  -5  14       11.12       11.90     17.91 o 
   6  -5  14       40.61       17.91     19.28 o 
   7  -5  14      123.66      107.27     27.01 o 
   8  -5  14      212.44      216.03     54.66 o 
   9  -5  14       11.80       42.43     55.89 o 
  -9  -4  14       70.10      100.19     28.91 o 
  -8  -4  14       12.39       11.92     24.77 o 
  -7  -4  14       29.04       35.37     22.57 o 
  -6  -4  14        6.48        2.48     16.41 o 
  -5  -4  14       16.16       11.76     14.68 o 
  -4  -4  14       72.14       76.72     15.01 o 
  -3  -4  14       29.15       30.75      9.91 o 
  -2  -4  14      212.14      205.50     15.43 o 
  -1  -4  14       48.05       28.81      6.80 o 
   0  -4  14      498.10      511.91     29.73 o 
   1  -4  14      139.82      148.47     14.53 o 
   2  -4  14      562.90      580.32     25.81 o 
   3  -4  14      295.63      344.58     20.79 o 
   4  -4  14      439.89      436.82     22.48 o 
   5  -4  14      277.55      291.11     26.43 o 
   6  -4  14      196.04      203.32     26.89 o 
   7  -4  14       24.44       -3.26     42.15 o 
   8  -4  14        0.17       -5.35     45.54 o 
   9  -4  14       14.03       27.20     52.06 o 
  -9  -3  14       44.63       33.79     26.31 o 
  -8  -3  14       32.75       27.27     23.44 o 
  -7  -3  14        0.43        5.05     17.05 o 
  -6  -3  14       14.96       11.68     15.25 o 
  -5  -3  14      571.85      582.31     23.79 o 
  -4  -3  14      197.32      159.84     13.23 o 
  -3  -3  14        1.95       -6.86      9.38 o 
  -2  -3  14        4.44        3.63      9.28 o 
  -1  -3  14      505.08      499.24     34.64 o 
   0  -3  14      399.16      325.04     23.90 o 
   1  -3  14        8.13       25.79     14.55 o 
   2  -3  14      118.59      117.31     14.16 o 
   3  -3  14       34.88       35.57     13.16 o 
   4  -3  14        0.98       -2.89     18.45 o 
   5  -3  14      142.95      186.78     29.20 o 
   6  -3  14        9.78       19.60     25.63 o 
   7  -3  14       96.95       88.95     48.99 o 
   8  -3  14        2.65       50.00     47.66 o 
   9  -3  14      202.63      181.93     61.94 o 
 -10  -2  14       65.25       50.83     34.95 o 
  -9  -2  14      111.95       91.71     26.86 o 
  -8  -2  14       41.49       41.07     19.23 o 
  -7  -2  14        0.95        2.42     16.53 o 
  -6  -2  14      138.41      149.32     17.00 o 
  -5  -2  14        0.41       -6.13     12.54 o 
  -4  -2  14       88.59       77.98     11.16 o 
  -3  -2  14       20.68       37.18      9.80 o 
  -2  -2  14      195.84      199.84     12.00 o 
  -1  -2  14        5.04        0.77     10.35 o 
   0  -2  14      132.08      127.50     21.42 o 
   1  -2  14      102.08       87.70     15.61 o 
   2  -2  14      720.71      719.08     24.41 o 
   3  -2  14      471.01      466.89     27.25 o 
   4  -2  14      282.57      298.77     25.08 o 
   5  -2  14       67.95       83.22     27.16 o 
   6  -2  14      261.28      228.05     34.34 o 
   7  -2  14      155.61       59.91     45.25 o 
   8  -2  14       58.01      104.44     55.35 o 
 -10  -1  14       22.98       13.95     26.96 o 
  -9  -1  14        2.90        3.54     23.66 o 
  -8  -1  14       88.26      123.45     19.99 o 
  -7  -1  14        3.38        3.84     15.33 o 
  -6  -1  14      168.15      154.01     19.25 o 
  -5  -1  14       66.67       59.02     12.38 o 
  -4  -1  14      521.02      501.36     22.57 o 
  -3  -1  14      462.98      460.58     26.62 o 
  -2  -1  14      159.42      164.91     10.63 o 
  -1  -1  14       89.51       92.11     10.73 o 
   0  -1  14      494.32      532.13     43.48 o 
   1  -1  14      195.73      211.58     15.27 o 
   2  -1  14       13.70       19.85     15.78 o 
   3  -1  14        9.00       20.70     17.49 o 
   4  -1  14        0.22       11.22     19.20 o 
   5  -1  14       18.85       19.00     25.51 o 
   6  -1  14      140.06      109.97     31.41 o 
   7  -1  14        9.10       -4.78     46.71 o 
   8  -1  14        1.14       28.41     52.98 o 
 -10   0  14       13.49        1.09     31.07 o 
  -9   0  14       77.83       97.44     20.69 o 
  -8   0  14       36.11       31.90     17.43 o 
  -7   0  14       41.08       30.41     15.15 o 
  -6   0  14      144.29      138.39     14.63 o 
  -5   0  14       13.48       18.65      8.67 o 
  -4   0  14        2.94        9.11      8.17 o 
  -3   0  14       12.95       12.10      9.13 o 
  -2   0  14       94.87       71.08      8.44 o 
  -1   0  14      454.43      430.91     38.54 o 
   0   0  14        4.36        7.81     10.44 o 
   1   0  14      279.78      308.73     19.45 o 
   2   0  14       19.39       20.17     16.09 o 
   3   0  14      164.07      154.68     21.05 o 
   4   0  14       65.87       67.02     21.43 o 
   5   0  14      554.36      625.80     46.84 o 
   6   0  14       19.48       44.67     29.96 o 
   7   0  14       13.13       -6.87     48.01 o 
  -9   1  14        0.12       11.54     18.80 o 
  -8   1  14        0.08       -5.92     15.97 o 
  -7   1  14        2.10        7.70     13.96 o 
  -6   1  14      174.28      171.93     13.35 o 
  -5   1  14       22.18       18.09     10.82 o 
  -4   1  14       24.78        3.35     20.52 o 
  -3   1  14        0.10       -5.70     24.95 o 
  -2   1  14      434.19      355.84     17.78 o 
  -1   1  14      108.07      119.26     10.14 o 
   0   1  14       92.26      105.40     13.61 o 
   1   1  14        1.31        7.83     14.24 o 
   2   1  14       71.89       67.98     17.60 o 
   3   1  14       55.76       27.02     18.95 o 
   4   1  14        9.17        6.34     20.88 o 
   5   1  14       34.66       42.61     28.54 o 
   6   1  14       33.53       23.09     41.23 o 
   7   1  14       28.80       24.99     50.22 o 
  -9   2  14       14.82       13.25     18.06 o 
  -8   2  14       57.76       83.06     16.63 o 
  -7   2  14        8.58        6.77     12.61 o 
  -6   2  14       86.46       80.22     16.83 o 
  -5   2  14        0.77       -7.34     23.13 o 
  -4   2  14       37.88       31.51     29.17 o 
  -3   2  14        9.21       29.77     28.79 o 
  -2   2  14        3.92        6.27     28.25 o 
  -1   2  14        0.21        4.45      8.13 o 
   0   2  14       17.19       10.21     12.81 o 
   1   2  14       12.65       16.20     15.37 o 
   2   2  14      114.18      137.85     19.69 o 
   3   2  14      213.98      207.96     23.57 o 
   4   2  14        9.94        3.63     26.58 o 
   5   2  14       24.71       49.15     30.96 o 
   6   2  14       79.19       62.18     34.23 o 
  -9   3  14        3.96       13.45     21.98 o 
  -8   3  14        3.47       13.82     18.98 o 
  -7   3  14        8.84        1.48     15.17 o 
  -6   3  14        2.09       10.98     25.91 o 
  -5   3  14      109.87       79.29     34.83 o 
  -4   3  14       11.17        7.41     28.18 o 
  -3   3  14       59.85       65.11     33.57 o 
  -2   3  14       26.42       27.87     29.89 o 
  -1   3  14       68.31       84.28     11.20 o 
   0   3  14      212.62      238.75     21.62 o 
   1   3  14       94.97      100.32     17.76 o 
   2   3  14        3.34      -10.62     18.52 o 
   3   3  14        7.97       20.57     21.30 o 
   4   3  14        6.33        2.98     27.92 o 
   5   3  14       22.46       35.98     31.26 o 
  -8   4  14       19.77       22.72     18.98 o 
  -7   4  14        0.89        6.86     14.86 o 
  -6   4  14       60.60       41.77     36.54 o 
  -5   4  14       24.26       28.60     34.74 o 
  -4   4  14       26.06       34.99     34.99 o 
  -3   4  14        4.11       15.49     33.76 o 
  -2   4  14       79.29       73.74     16.15 o 
  -1   4  14       69.06       76.89     12.72 o 
   0   4  14        0.08        4.61     14.80 o 
   1   4  14        0.11        8.67     17.67 o 
   2   4  14        0.38        4.34     19.64 o 
   3   4  14       50.68       54.18     28.24 o 
   4   4  14       32.59       60.93     31.56 o 
  -7   5  14        3.94       17.13     15.14 o 
  -6   5  14        9.34       -2.25     33.79 o 
  -5   5  14       16.79        3.48     36.51 o 
  -4   5  14       82.43       88.45     38.57 o 
  -3   5  14        2.86      -15.87     32.68 o 
  -2   5  14      160.58      158.82     15.91 o 
  -1   5  14        2.59        9.52     15.98 o 
   0   5  14        2.79       -3.95     16.65 o 
   1   5  14       22.80       37.90     20.40 o 
   2   5  14       46.26       52.64     27.06 o 
   3   5  14       80.95       93.25     31.87 o 
  -6   6  14        8.84       15.71     13.50 o 
  -5   6  14        1.00        6.35     16.88 o 
  -4   6  14        0.42        4.00     12.33 o 
  -3   6  14       90.26       64.81     14.70 o 
  -2   6  14       29.95       31.46     16.61 o 
  -1   6  14        8.06       19.02     18.47 o 
   0   6  14       17.25       25.99     19.26 o 
   1   6  14        0.18       13.06     21.68 o 
  -1 -13  15        0.17       42.17     38.69 o 
   0 -13  15        0.24       32.05     39.31 o 
   1 -13  15        0.30        2.63     38.35 o 
   2 -13  15        2.92       30.42     36.95 o 
   3 -13  15        0.11       30.59     35.21 o 
   4 -13  15        5.27       44.65     35.85 o 
   5 -13  15       12.75       65.64     36.64 o 
  -3 -12  15        1.00        7.32     50.41 o 
  -2 -12  15        1.92       82.30     54.88 o 
  -1 -12  15        1.20       19.70     34.29 o 
   0 -12  15       45.68       72.15     35.95 o 
   1 -12  15       22.39       42.45     34.14 o 
   2 -12  15        3.92       31.68     33.40 o 
   3 -12  15       35.82       43.26     34.48 o 
   4 -12  15        0.30        8.90     32.64 o 
   5 -12  15       73.08       79.80     35.83 o 
   6 -12  15        0.41       -1.27     33.83 o 
  -4 -11  15       11.80       10.67     33.90 o 
  -3 -11  15       10.47       13.50     31.37 o 
  -2 -11  15        8.92       15.23     48.32 o 
  -1 -11  15      219.62      287.95     38.78 o 
   0 -11  15        0.15       10.03     29.42 o 
   1 -11  15        0.17       10.97     29.90 o 
   2 -11  15        8.55       15.29     29.98 o 
   3 -11  15        0.46      -14.48     28.68 o 
   4 -11  15       43.39       57.36     31.08 o 
   5 -11  15       24.70       20.94     31.17 o 
   6 -11  15       78.81       98.57     37.22 o 
   7 -11  15        0.46       -6.11     37.48 o 
  -5 -10  15        0.03        5.84     33.65 o 
  -4 -10  15       18.03        9.79     31.55 o 
  -3 -10  15       32.98       32.49     29.71 o 
  -2 -10  15        1.02       13.79     27.67 o 
  -1 -10  15       36.79       70.92     23.00 o 
   0 -10  15       63.62       95.43     31.68 o 
   1 -10  15       46.79       62.55     29.48 o 
   2 -10  15       17.00       21.67     28.36 o 
   3 -10  15        3.46        0.64     26.48 o 
   4 -10  15      265.62      317.47     38.59 o 
   5 -10  15        0.35       -2.94     28.71 o 
   6 -10  15        1.42       -1.00     33.42 o 
   7 -10  15       17.69        8.47     37.18 o 
   8 -10  15       34.07       27.39     39.51 o 
  -6  -9  15       59.79       95.06     37.28 o 
  -5  -9  15        0.08        3.73     31.16 o 
  -4  -9  15      168.88      208.48     34.88 o 
  -3  -9  15        7.83       10.28     31.75 o 
  -2  -9  15       68.78       83.97     22.31 o 
  -1  -9  15       83.22      121.44     19.37 o 
   0  -9  15       84.53      107.83     18.58 o 
   1  -9  15       14.69       19.37     21.14 o 
   2  -9  15       75.06       40.73     21.29 o 
   3  -9  15        0.99        2.75     24.90 o 
   4  -9  15        0.34        0.55     26.40 o 
   5  -9  15       12.82       10.29     29.13 o 
   6  -9  15       26.73       29.86     33.91 o 
   7  -9  15        1.38        0.68     33.70 o 
   8  -9  15        8.05       -9.75     37.91 o 
  -7  -8  15        5.21       21.11     33.52 o 
  -6  -8  15        0.22        8.02     42.32 o 
  -5  -8  15       80.95       91.86     31.79 o 
  -4  -8  15       10.56       -0.49     21.29 o 
  -3  -8  15        1.04       -5.91     19.66 o 
  -2  -8  15        3.33       13.59     19.12 o 
  -1  -8  15        1.18        4.41     15.26 o 
   0  -8  15       92.63      107.88     17.32 o 
   1  -8  15       17.52       33.59     15.32 o 
   2  -8  15       82.14       84.76     21.39 o 
   3  -8  15       37.61       30.42     20.52 o 
   4  -8  15      105.80       93.41     22.95 o 
   5  -8  15      328.24      325.33     37.57 o 
   6  -8  15        1.15      -27.76     30.72 o 
   7  -8  15        0.07        7.42     31.75 o 
   8  -8  15        0.54        5.89     54.15 o 
  -8  -7  15       53.98       50.29     50.67 o 
  -7  -7  15        2.84       -9.79     30.37 o 
  -6  -7  15       13.38       21.80     23.73 o 
  -5  -7  15       82.24       98.02     32.64 o 
  -4  -7  15      191.77      212.06     25.35 o 
  -3  -7  15       92.63      141.18     22.46 o 
  -2  -7  15      127.67      133.70     16.21 o 
  -1  -7  15      115.10       95.48     14.95 o 
   0  -7  15      163.20      187.97     15.98 o 
   1  -7  15        1.35        7.92     12.61 o 
   2  -7  15        1.92        9.99     17.82 o 
   3  -7  15        3.69       -6.28     18.68 o 
   4  -7  15      110.20      123.76     22.91 o 
   5  -7  15       11.72       16.32     28.46 o 
   6  -7  15       69.27       43.31     31.00 o 
   7  -7  15       11.75       24.54     46.96 o 
   8  -7  15        0.61       11.65     49.18 o 
   9  -7  15        1.63        8.74     59.91 o 
  -8  -6  15      173.54      236.22     40.62 o 
  -7  -6  15       31.81       30.04     24.90 o 
  -6  -6  15        0.79      -10.99     22.24 o 
  -5  -6  15       57.36       55.54     21.33 o 
  -4  -6  15      185.41      190.95     19.77 o 
  -3  -6  15       44.01       30.07     13.65 o 
  -2  -6  15       18.96       20.38     14.57 o 
  -1  -6  15        3.86        0.74     13.62 o 
   0  -6  15       14.77       23.45     12.16 o 
   1  -6  15       38.87       39.20     12.69 o 
   2  -6  15      187.18      215.25     19.13 o 
   3  -6  15        3.19       16.06     16.41 o 
   4  -6  15       20.96       28.25     20.03 o 
   5  -6  15       40.84       45.64     26.25 o 
   6  -6  15      110.59      102.89     45.16 o 
   7  -6  15       48.82       56.22     33.70 o 
   8  -6  15       15.17       25.71     34.96 o 
   9  -6  15        6.39       16.49     40.45 o 
  -8  -5  15        0.40      -13.93     25.54 o 
  -7  -5  15        3.65       11.94     23.20 o 
  -6  -5  15      105.23       75.14     23.02 o 
  -5  -5  15      101.86       98.34     18.41 o 
  -4  -5  15      137.26      161.10     18.16 o 
  -3  -5  15      562.92      571.04     21.78 o 
  -2  -5  15        0.97       -0.16     12.93 o 
  -1  -5  15      105.59      117.03     15.24 o 
   0  -5  15       39.37       42.64     13.79 o 
   1  -5  15      524.31      507.29     27.73 o 
   2  -5  15       60.49       71.30     15.34 o 
   3  -5  15       30.34       11.53     15.56 o 
   4  -5  15        2.21        9.21     28.72 o 
   5  -5  15      101.67       98.05     24.10 o 
   6  -5  15       33.89       43.70     32.01 o 
   7  -5  15        3.58        2.37     33.04 o 
   8  -5  15       63.23       42.91     52.57 o 
  -9  -4  15       89.90       87.14     29.48 o 
  -8  -4  15       18.99       26.58     24.80 o 
  -7  -4  15       45.56       48.78     24.07 o 
  -6  -4  15       79.20       97.87     18.60 o 
  -5  -4  15       65.61       90.93     16.89 o 
  -4  -4  15       91.20       83.12     13.73 o 
  -3  -4  15       81.89       80.39     14.64 o 
  -2  -4  15        0.22        2.38     12.37 o 
  -1  -4  15        0.98       -6.51     12.12 o 
   0  -4  15       23.59       22.90     13.08 o 
   1  -4  15       10.99        8.74     15.45 o 
   2  -4  15       21.54       32.79     17.64 o 
   3  -4  15      390.19      439.77     41.77 o 
   4  -4  15        3.88        0.04     17.35 o 
   5  -4  15       39.20       49.44     22.65 o 
   6  -4  15       10.79       31.99     29.44 o 
   7  -4  15       71.80       44.65     45.63 o 
   8  -4  15        1.74       -8.61     46.90 o 
  -9  -3  15        0.40       31.57     27.14 o 
  -8  -3  15       35.65       47.05     24.52 o 
  -7  -3  15        2.46       -1.42     17.55 o 
  -6  -3  15       38.14       40.10     16.76 o 
  -5  -3  15       30.84       27.54     14.81 o 
  -4  -3  15        4.20       -3.97      9.80 o 
  -3  -3  15       23.89       18.60     10.47 o 
  -2  -3  15      381.31      402.26     20.86 o 
  -1  -3  15      146.07      146.95     14.55 o 
   0  -3  15       11.37        3.24     14.14 o 
   1  -3  15        3.14        3.63     14.81 o 
   2  -3  15      229.34      267.75     21.98 o 
   3  -3  15      416.30      431.05     24.58 o 
   4  -3  15       20.29       27.07     20.72 o 
   5  -3  15       25.55       33.65     26.97 o 
   6  -3  15       16.15       36.08     29.97 o 
   7  -3  15      101.77       49.50     48.93 o 
   8  -3  15       36.67       32.74     53.77 o 
  -9  -2  15       38.49       45.79     26.48 o 
  -8  -2  15      119.06      135.14     21.18 o 
  -7  -2  15       21.36       27.28     17.05 o 
  -6  -2  15       49.08       35.94     15.57 o 
  -5  -2  15       66.18       87.80     15.01 o 
  -4  -2  15      322.45      330.35     16.15 o 
  -3  -2  15      187.89      180.27     12.77 o 
  -2  -2  15       26.83       17.49     10.13 o 
  -1  -2  15       18.92       27.93     12.61 o 
   0  -2  15        0.21        9.45     13.22 o 
   1  -2  15       32.64       37.91     15.22 o 
   2  -2  15        0.27       -1.00     14.37 o 
   3  -2  15      106.52       98.25     20.42 o 
   4  -2  15       61.43       53.41     21.08 o 
   5  -2  15       22.16       23.64     26.82 o 
   6  -2  15       70.43       58.88     30.49 o 
   7  -2  15       18.32       73.59     49.84 o 
   8  -2  15        7.12       11.34     52.47 o 
  -9  -1  15       12.60        3.74     24.11 o 
  -8  -1  15        0.16        8.02     18.27 o 
  -7  -1  15       10.86       -9.20     15.90 o 
  -6  -1  15      145.33      134.69     16.01 o 
  -5  -1  15       59.41       79.77     11.42 o 
  -4  -1  15       42.21       34.93     10.47 o 
  -3  -1  15       36.35       33.06      9.95 o 
  -2  -1  15       26.65       17.83      9.46 o 
  -1  -1  15      615.57      601.63     57.97 o 
   0  -1  15      156.57      153.19     15.73 o 
   1  -1  15       22.45       27.45     13.33 o 
   2  -1  15        1.45        7.71     17.10 o 
   3  -1  15       31.40       29.66     19.18 o 
   4  -1  15      118.57      120.80     22.79 o 
   5  -1  15       97.77      109.85     30.35 o 
   6  -1  15       22.33       31.55     31.11 o 
   7  -1  15        2.07      -12.03     47.79 o 
  -9   0  15       12.54       28.39     20.12 o 
  -8   0  15       26.24       49.90     18.03 o 
  -7   0  15        1.91       16.76     14.98 o 
  -6   0  15      427.95      416.75     22.69 o 
  -5   0  15       72.45       60.24     10.35 o 
  -4   0  15       12.92       16.48      8.95 o 
  -3   0  15        9.18       10.74      8.35 o 
  -2   0  15      178.33      173.51     10.79 o 
  -1   0  15       57.50       45.87     10.71 o 
   0   0  15        4.10       -0.97     12.57 o 
   1   0  15        7.17        0.51     15.01 o 
   2   0  15        0.10       -6.69     16.58 o 
   3   0  15       82.09       68.14     20.18 o 
   4   0  15       48.22       66.34     22.74 o 
   5   0  15        8.87       -4.77     28.29 o 
   6   0  15       24.68       25.60     31.43 o 
   7   0  15        4.01      -15.49     49.91 o 
  -9   1  15        2.46       19.94     19.10 o 
  -8   1  15       72.23       74.66     17.78 o 
  -7   1  15       12.02        6.49     13.83 o 
  -6   1  15       38.43       50.20     11.84 o 
  -5   1  15        7.68        6.45      9.55 o 
  -4   1  15       24.51       41.55     22.93 o 
  -3   1  15       15.26      -10.26     26.95 o 
  -2   1  15       45.96       45.18     13.96 o 
  -1   1  15      129.56       92.47     11.19 o 
   0   1  15       80.04       98.72     12.87 o 
   1   1  15      260.39      265.97     20.15 o 
   2   1  15       37.94       16.53     17.75 o 
   3   1  15       72.33       62.28     21.00 o 
   4   1  15        0.68      -19.09     24.49 o 
   5   1  15       22.20       40.12     30.05 o 
   6   1  15       13.92       24.37     33.52 o 
  -8   2  15        9.10       10.92     19.60 o 
  -7   2  15        2.15        6.90     16.24 o 
  -6   2  15        0.17       -3.19     11.68 o 
  -5   2  15      130.31      133.06     29.27 o 
  -4   2  15      134.10      109.44     35.02 o 
  -3   2  15       37.32       33.22     31.79 o 
  -2   2  15       75.17       88.19     35.12 o 
  -1   2  15        3.09       10.82     10.39 o 
   0   2  15       80.54       88.13     15.22 o 
   1   2  15        4.75        4.99     16.14 o 
   2   2  15       48.26       29.13     19.28 o 
   3   2  15        0.40        9.88     20.83 o 
   4   2  15       29.30        8.04     27.24 o 
   5   2  15       19.50       25.93     31.11 o 
  -8   3  15        1.15       11.33     19.28 o 
  -7   3  15        2.36        7.27     14.28 o 
  -6   3  15       15.76        3.86     34.80 o 
  -5   3  15        3.26       23.69     33.25 o 
  -4   3  15        0.18      -25.68     31.79 o 
  -3   3  15        7.31       31.79     34.71 o 
  -2   3  15        3.50      -29.51     32.43 o 
  -1   3  15       38.53       43.60     11.62 o 
   0   3  15       18.65       10.21     14.95 o 
   1   3  15        1.40       -3.97     16.99 o 
   2   3  15        2.76        6.37     19.88 o 
   3   3  15       70.25       65.17     28.27 o 
   4   3  15       54.75       86.40     31.71 o 
  -7   4  15       10.54        5.02     14.74 o 
  -6   4  15       17.94       27.80     37.43 o 
  -5   4  15       27.40       46.20     38.32 o 
  -4   4  15       56.58       15.64     37.53 o 
  -3   4  15       24.01       -0.19     36.16 o 
  -2   4  15       90.89      100.18     17.01 o 
  -1   4  15       29.05       20.42     15.65 o 
   0   4  15       22.25       19.04     16.63 o 
   1   4  15       28.01       34.01     19.35 o 
   2   4  15       11.17        9.39     21.53 o 
   3   4  15       23.92       34.40     29.16 o 
  -6   5  15        1.98        4.94     37.02 o 
  -5   5  15        3.45       -7.35     39.24 o 
  -4   5  15        1.52       11.94     39.39 o 
  -3   5  15        5.75      -11.31     16.11 o 
  -2   5  15        2.84        8.46     14.90 o 
  -1   5  15       10.40       18.65     19.33 o 
   0   5  15       18.44       15.57     22.18 o 
   1   5  15       13.16       17.44     20.83 o 
  -3   6  15        1.20      -18.94     27.80 o 
  -2   6  15       50.19       60.89     23.34 o 
   1 -13  16       53.80       82.78     55.51 o 
   2 -13  16       15.31       19.98     37.74 o 
   3 -13  16        0.68       40.05     37.93 o 
  -2 -12  16        2.31       10.26     53.04 o 
  -1 -12  16        1.73      -13.84     47.12 o 
   0 -12  16        0.51       17.77     52.19 o 
   1 -12  16       12.14       16.12     51.59 o 
   2 -12  16       53.08       76.67     36.02 o 
   3 -12  16       25.16       56.84     34.25 o 
   4 -12  16        2.53       -0.55     32.97 o 
   5 -12  16       10.70       25.89     36.34 o 
  -4 -11  16        0.46      -21.27     32.50 o 
  -3 -11  16       44.06       68.65     53.33 o 
  -2 -11  16       21.95       41.07     50.22 o 
  -1 -11  16        8.51       69.07     50.70 o 
   0 -11  16       18.17       31.86     47.98 o 
   1 -11  16       18.10       54.37     33.50 o 
   2 -11  16       29.62       70.32     32.59 o 
   3 -11  16        0.09       -9.16     31.10 o 
   4 -11  16        0.22       -8.81     30.56 o 
   5 -11  16        0.16        1.30     32.45 o 
   6 -11  16       60.51       65.98     38.86 o 
  -5 -10  16        0.18        5.77     34.55 o 
  -4 -10  16        6.64       40.97     32.74 o 
  -3 -10  16       40.12       48.81     31.27 o 
  -2 -10  16       10.44       24.39     28.22 o 
  -1 -10  16       26.89       30.27     41.10 o 
   0 -10  16       14.88       -1.49     39.65 o 
   1 -10  16        0.35       -5.22     28.74 o 
   2 -10  16        5.01       -4.58     27.38 o 
   3 -10  16        0.18       18.96     29.44 o 
   4 -10  16       70.94       74.21     33.42 o 
   5 -10  16       21.92       29.33     32.96 o 
   6 -10  16        4.21        3.33     32.37 o 
   7 -10  16        0.86        2.57     55.20 o 
  -6  -9  16        1.25      -14.34     34.34 o 
  -5  -9  16       15.35       13.49     32.78 o 
  -4  -9  16        2.76       13.99     28.97 o 
  -3  -9  16        0.26       13.58     29.02 o 
  -2  -9  16       12.17       17.69     27.11 o 
  -1  -9  16       45.95       79.88     22.48 o 
   0  -9  16        1.07       20.75     26.10 o 
   1  -9  16       40.06       79.03     29.16 o 
   2  -9  16       14.39       17.60     26.93 o 
   3  -9  16      165.71      210.43     41.07 o 
   4  -9  16        7.50       28.48     28.53 o 
   5  -9  16       11.76       19.56     30.53 o 
   6  -9  16       16.72      -26.06     48.26 o 
   7  -9  16        8.40       15.39     50.98 o 
  -6  -8  16      104.53      127.83     35.53 o 
  -5  -8  16        2.17       -8.36     28.17 o 
  -4  -8  16        1.86       26.87     22.43 o 
  -3  -8  16       20.53       32.51     21.03 o 
  -2  -8  16       54.14       78.07     21.21 o 
  -1  -8  16        0.92       17.13     19.46 o 
   0  -8  16        0.14       -3.48     17.81 o 
   1  -8  16       52.29       38.41     25.57 o 
   2  -8  16       45.39       38.50     26.22 o 
   3  -8  16        0.49      -16.99     25.53 o 
   4  -8  16        0.78       20.77     41.64 o 
   5  -8  16       34.49       28.88     45.32 o 
   6  -8  16       52.87       47.12     49.31 o 
   7  -8  16        5.19      -26.09     51.84 o 
   8  -8  16       28.51       32.43     58.05 o 
  -7  -7  16        0.12       28.44     34.16 o 
  -6  -7  16        0.08       -2.02     24.54 o 
  -5  -7  16       10.63       14.25     22.50 o 
  -4  -7  16       11.12       10.55     20.77 o 
  -3  -7  16        1.69        6.67     19.38 o 
  -2  -7  16       42.77       62.07     20.25 o 
  -1  -7  16        9.71        4.84     15.30 o 
   0  -7  16       48.49       52.78     18.55 o 
   1  -7  16        2.37        2.18     16.95 o 
   2  -7  16      183.56      192.29     42.69 o 
   3  -7  16       14.72       -0.55     25.04 o 
   4  -7  16       20.23       16.99     27.46 o 
   5  -7  16        7.75      -13.40     42.59 o 
   6  -7  16        4.30      -12.89     42.91 o 
   7  -7  16       11.88        1.77     47.82 o 
   8  -7  16       12.06        6.11     55.39 o 
  -8  -6  16        6.94       -8.71     49.34 o 
  -7  -6  16        5.22       10.88     24.92 o 
  -6  -6  16       74.44       83.79     24.87 o 
  -5  -6  16      385.00      394.62     49.13 o 
  -4  -6  16       22.83       22.12     25.70 o 
  -3  -6  16       77.31       85.16     15.29 o 
  -2  -6  16        3.55       -6.98     14.77 o 
  -1  -6  16      144.49      164.22     18.14 o 
   0  -6  16       26.91       19.63     14.68 o 
   1  -6  16        0.61      -14.22     17.04 o 
   2  -6  16       87.10       87.30     21.02 o 
   3  -6  16        2.78        3.96     24.08 o 
   4  -6  16      115.39      141.36     29.25 o 
   5  -6  16       38.85       33.54     28.84 o 
   6  -6  16      144.28      112.13     51.08 o 
   7  -6  16       11.05       10.27     35.50 o 
   8  -6  16       26.33       32.08     38.94 o 
  -8  -5  16       25.91       24.69     27.09 o 
  -7  -5  16        6.61      -13.77     23.92 o 
  -6  -5  16       12.61       19.69     21.82 o 
  -5  -5  16        7.64       25.98     17.79 o 
  -4  -5  16        7.96       16.15     16.12 o 
  -3  -5  16       14.10        7.96     12.88 o 
  -2  -5  16       81.85       69.30     15.58 o 
  -1  -5  16        7.41       -1.58     13.87 o 
   0  -5  16       40.23       48.79     14.84 o 
   1  -5  16       35.09       28.04     18.18 o 
   2  -5  16       80.94       63.33     20.02 o 
   3  -5  16       63.83      104.60     21.98 o 
   4  -5  16       47.76       34.31     27.28 o 
   5  -5  16       14.40       -5.22     26.22 o 
   6  -5  16        4.03       -9.12     31.81 o 
   7  -5  16        1.37        2.20     35.54 o 
   8  -5  16       19.61       10.54     38.40 o 
  -8  -4  16       15.80       16.43     26.06 o 
  -7  -4  16       28.90       25.44     23.78 o 
  -6  -4  16       11.04       27.90     17.59 o 
  -5  -4  16       28.91       15.83     16.37 o 
  -4  -4  16       71.90       75.64     13.90 o 
  -3  -4  16      162.64      172.97     16.91 o 
  -2  -4  16        8.35       12.77     13.34 o 
  -1  -4  16       47.82       51.64     14.12 o 
   0  -4  16        5.08        0.51     15.73 o 
   1  -4  16       27.07       38.54     17.13 o 
   2  -4  16       68.58       62.97     19.69 o 
   3  -4  16      302.93      281.97     25.72 o 
   4  -4  16        7.49        2.74     20.98 o 
   5  -4  16       39.68       48.29     23.72 o 
   6  -4  16       62.48       89.76     33.51 o 
   7  -4  16       39.53       19.60     50.48 o 
   8  -4  16        1.53        0.54     52.69 o 
  -8  -3  16       13.24       30.83     25.17 o 
  -7  -3  16        0.05        5.57     18.27 o 
  -6  -3  16        0.55        2.43     16.49 o 
  -5  -3  16       21.65       39.88     15.64 o 
  -4  -3  16        2.53       -2.61     13.52 o 
  -3  -3  16        0.07      -11.31     12.26 o 
  -2  -3  16       45.36       38.92     13.04 o 
  -1  -3  16        3.12       -4.19     12.83 o 
   0  -3  16       32.07       35.75     15.51 o 
   1  -3  16      297.14      311.35     22.65 o 
   2  -3  16      256.99      256.06     23.16 o 
   3  -3  16       12.35        3.40     16.78 o 
   4  -3  16        7.39        3.57     20.42 o 
   5  -3  16      108.78      112.59     31.13 o 
   6  -3  16       20.30       15.33     31.07 o 
   7  -3  16        3.79       -4.28     49.31 o 
  -8  -2  16       15.87       33.33     23.46 o 
  -7  -2  16       19.66       16.68     17.83 o 
  -6  -2  16        1.37        0.94     15.39 o 
  -5  -2  16      150.29      170.18     16.82 o 
  -4  -2  16       28.38       31.95     11.46 o 
  -3  -2  16        7.80        6.05     10.66 o 
  -2  -2  16       33.19       27.61     11.05 o 
  -1  -2  16       60.95       50.56     13.88 o 
   0  -2  16       85.99       74.60     16.19 o 
   1  -2  16        0.74        0.56     16.11 o 
   2  -2  16        4.32       -1.57     15.47 o 
   3  -2  16        0.54       -1.78     16.94 o 
   4  -2  16       28.70       30.77     26.12 o 
   5  -2  16        6.75       -2.20     27.46 o 
   6  -2  16       33.79       43.35     32.21 o 
   7  -2  16      113.80      101.21     54.82 o 
  -8  -1  16       51.47       50.59     19.56 o 
  -7  -1  16       21.59       29.90     16.96 o 
  -6  -1  16       57.83       47.84     15.45 o 
  -5  -1  16        9.66        8.94     10.21 o 
  -4  -1  16       17.70       27.82     10.81 o 
  -3  -1  16        2.14       -3.41     10.14 o 
  -2  -1  16        1.25        6.30     10.50 o 
  -1  -1  16      125.71       99.00     14.24 o 
   0  -1  16        9.88       17.66     14.66 o 
   1  -1  16       12.68       26.85     16.54 o 
   2  -1  16      105.22      147.58     18.59 o 
   3  -1  16        0.70       -5.04     19.68 o 
   4  -1  16       25.48       25.09     26.62 o 
   5  -1  16        0.53        8.73     27.89 o 
   6  -1  16        0.92       -7.82     31.59 o 
  -8   0  16       11.91       18.44     17.94 o 
  -7   0  16        0.33       11.21     15.18 o 
  -6   0  16        0.93        4.17     11.98 o 
  -5   0  16       14.40        9.66     10.00 o 
  -4   0  16       64.46       86.54     10.12 o 
  -3   0  16       23.88       17.12      9.41 o 
  -2   0  16       64.65       28.20     10.03 o 
  -1   0  16        4.36        7.28     12.15 o 
   0   0  16       77.81       65.29     15.51 o 
   1   0  16       89.99       94.20     15.65 o 
   2   0  16       11.62       11.97     18.57 o 
   3   0  16       16.07       20.30     20.81 o 
   4   0  16        0.42       -5.93     26.18 o 
   5   0  16        0.10      -13.30     28.80 o 
   6   0  16        1.10      -20.36     48.86 o 
  -8   1  16       52.15       69.30     22.22 o 
  -7   1  16       14.04       25.07     18.19 o 
  -6   1  16       92.25       91.88     20.06 o 
  -5   1  16        8.73       16.19     10.48 o 
  -4   1  16       24.13      -25.08     30.02 o 
  -3   1  16       11.21       -0.86     29.74 o 
  -2   1  16       51.75       37.75     11.16 o 
  -1   1  16       75.17       52.76     12.56 o 
   0   1  16       18.09       24.76     14.69 o 
   1   1  16        2.91       -3.50     16.36 o 
   2   1  16       79.44       91.02     20.30 o 
   3   1  16       39.82       71.83     22.23 o 
   4   1  16        6.55        6.24     27.33 o 
   5   1  16        0.15       -7.65     30.04 o 
  -7   2  16        0.20       -6.04     15.23 o 
  -6   2  16       12.73        4.98     12.55 o 
  -5   2  16        4.29       26.73     33.47 o 
  -4   2  16        0.50       -0.95     32.14 o 
  -3   2  16        5.00      -22.48     31.70 o 
  -2   2  16       16.63       27.25     16.57 o 
  -1   2  16       17.46        6.86     15.44 o 
   0   2  16        8.88        3.47     15.21 o 
   1   2  16        2.69       -1.88     17.26 o 
   2   2  16        1.39        7.24     19.63 o 
   3   2  16       67.92       72.75     28.73 o 
   4   2  16        1.19       -1.87     30.27 o 
  -7   3  16       38.27       47.21     15.52 o 
  -6   3  16        0.14       14.50     36.80 o 
  -5   3  16        0.47        4.47     35.06 o 
  -4   3  16       23.85        9.79     35.56 o 
  -3   3  16       10.62        5.57     35.82 o 
  -2   3  16        7.14       11.99     17.86 o 
  -1   3  16       11.53       22.95     16.72 o 
   0   3  16        1.03        3.34     16.18 o 
   1   3  16        1.60       -1.92     18.53 o 
   2   3  16       12.66       16.04     21.00 o 
   3   3  16        1.88       -5.79     27.83 o 
  -6   4  16        0.17       -0.03     39.39 o 
  -5   4  16        7.60      -11.05     37.53 o 
  -4   4  16       11.16        9.03     39.65 o 
  -3   4  16        7.59        8.27     39.87 o 
  -2   4  16        0.14       13.79     13.98 o 
  -1   4  16        5.63       12.59     18.58 o 
   0   4  16        7.76       24.92     21.79 o 
   1   4  16       13.73       22.71     20.51 o 
  -3   5  16        1.28       -6.23     16.77 o 
  -2   5  16       15.06       11.23     20.41 o 
  -1 -12  17        1.08       42.02     50.89 o 
   0 -12  17        0.20       -6.08     49.02 o 
   1 -12  17       13.16       66.82     52.31 o 
   2 -12  17        6.13       32.62     52.85 o 
   3 -12  17        3.42       21.60     47.50 o 
   4 -12  17        7.69        8.87     48.01 o 
  -3 -11  17        0.23        6.21     51.40 o 
  -2 -11  17        0.58      -21.53     46.08 o 
  -1 -11  17        6.36      -23.97     44.87 o 
   0 -11  17       67.40       90.85     49.65 o 
   1 -11  17        2.95        9.50     47.75 o 
   2 -11  17       24.88       -7.44     46.49 o 
   3 -11  17        0.34      -21.00     45.98 o 
   4 -11  17       31.39       35.25     46.74 o 
   5 -11  17       19.20       12.83     51.84 o 
  -4 -10  17       13.27       26.11     35.14 o 
  -3 -10  17        2.13       -8.28     30.71 o 
  -2 -10  17        1.96       34.64     47.50 o 
  -1 -10  17       15.73       49.94     47.69 o 
   0 -10  17        1.65       18.24     42.31 o 
   1 -10  17        0.05       34.96     41.77 o 
   2 -10  17        9.98       29.55     44.24 o 
   3 -10  17        0.62        2.06     43.13 o 
   4 -10  17        0.95        1.52     42.94 o 
   5 -10  17       10.67       43.26     51.87 o 
   6 -10  17       40.40        8.39     50.41 o 
  -5  -9  17        0.54        2.86     33.22 o 
  -4  -9  17        6.23       20.11     31.19 o 
  -3  -9  17        2.90        5.57     27.32 o 
  -2  -9  17       83.06      105.53     30.28 o 
  -1  -9  17       43.72       50.89     44.14 o 
   0  -9  17        8.63       34.20     39.01 o 
   1  -9  17      139.33      187.59     45.92 o 
   2  -9  17      135.93      163.21     45.03 o 
   3  -9  17      115.32      118.47     45.70 o 
   4  -9  17        0.58      -31.98     40.28 o 
   5  -9  17       20.13        2.09     48.10 o 
   6  -9  17       14.86       36.92     52.54 o 
   7  -9  17        6.44       34.39     57.25 o 
  -6  -8  17       35.33       48.91     34.73 o 
  -5  -8  17        1.84       -1.97     30.65 o 
  -4  -8  17       12.27       31.77     23.75 o 
  -3  -8  17       17.49        7.03     22.24 o 
  -2  -8  17       29.25       47.47     21.43 o 
  -1  -8  17        0.64       -1.87     19.97 o 
   0  -8  17        4.58        2.93     19.97 o 
   1  -8  17        5.61        6.59     24.83 o 
   2  -8  17        0.36       -5.09     25.74 o 
   3  -8  17       23.83       51.40     42.40 o 
   4  -8  17        5.07      -41.48     41.48 o 
   5  -8  17        2.47       11.27     43.61 o 
   6  -8  17        8.06        9.75     50.86 o 
   7  -8  17        0.33      -42.18     52.63 o 
  -6  -7  17        4.49        9.02     24.97 o 
  -5  -7  17      103.50      117.08     25.96 o 
  -4  -7  17        0.85       -6.62     21.02 o 
  -3  -7  17        7.76        0.33     20.69 o 
  -2  -7  17        7.20       26.09     20.87 o 
  -1  -7  17       69.26       59.21     20.59 o 
   0  -7  17        0.26      -10.06     17.91 o 
   1  -7  17        2.07        3.76     23.80 o 
   2  -7  17      107.60      114.21     28.58 o 
   3  -7  17       88.50       97.71     30.08 o 
   4  -7  17        0.83        2.29     28.19 o 
   5  -7  17       29.23       37.11     47.91 o 
   6  -7  17       37.21       33.79     47.47 o 
   7  -7  17       38.90       31.41     54.82 o 
  -7  -6  17       70.42       79.45     28.39 o 
  -6  -6  17       64.70       51.63     25.49 o 
  -5  -6  17      103.06       91.10     24.56 o 
  -4  -6  17        0.32       -0.14     20.38 o 
  -3  -6  17       11.31       15.81     14.86 o 
  -2  -6  17      176.90      196.65     19.77 o 
  -1  -6  17       49.42       34.14     16.52 o 
   0  -6  17        2.50       -7.49     15.20 o 
   1  -6  17       16.59        2.28     19.02 o 
   2  -6  17       54.31       49.10     24.87 o 
   3  -6  17        9.24       12.40     26.41 o 
   4  -6  17       14.32       27.23     28.44 o 
   5  -6  17        4.55       -1.74     44.40 o 
   6  -6  17        5.27       -2.47     48.13 o 
   7  -6  17       55.45       90.16     57.10 o 
  -7  -5  17        8.64        8.80     24.53 o 
  -6  -5  17        0.16       16.98     22.24 o 
  -5  -5  17        0.37      -12.04     20.06 o 
  -4  -5  17        0.38        1.34     16.43 o 
  -3  -5  17       50.94       48.90     16.03 o 
  -2  -5  17       13.99        6.50     15.11 o 
  -1  -5  17        6.87       10.31     14.97 o 
   0  -5  17       78.43       90.17     19.43 o 
   1  -5  17        0.93        6.95     18.29 o 
   2  -5  17      169.51      128.55     22.23 o 
   3  -5  17      172.52      155.69     29.36 o 
   4  -5  17      113.92      109.87     33.65 o 
   5  -5  17        6.25        6.27     29.17 o 
   6  -5  17       15.21        6.91     33.61 o 
   7  -5  17        6.46       26.02     37.62 o 
  -7  -4  17        0.98        4.14     23.58 o 
  -6  -4  17        0.16        2.89     18.09 o 
  -5  -4  17       32.36       24.07     17.06 o 
  -4  -4  17        1.91       -2.51     13.23 o 
  -3  -4  17        6.42       -6.37     13.86 o 
  -2  -4  17      115.55      113.06     16.52 o 
  -1  -4  17      152.48      137.16     16.96 o 
   0  -4  17       14.80        7.95     16.56 o 
   1  -4  17       64.15       62.72     19.08 o 
   2  -4  17       35.89       38.62     20.68 o 
   3  -4  17        3.02        4.77     24.34 o 
   4  -4  17        4.04       -6.91     27.06 o 
   5  -4  17       11.92        4.05     24.16 o 
   6  -4  17       19.43       73.82     35.46 o 
   7  -4  17       10.68        5.62     35.20 o 
  -8  -3  17        7.50       21.16     32.01 o 
  -7  -3  17       20.29       19.47     22.48 o 
  -6  -3  17       15.03       22.28     17.87 o 
  -5  -3  17        8.75       22.93     15.79 o 
  -4  -3  17        0.39        2.46     13.80 o 
  -3  -3  17        4.72       -4.27     13.42 o 
  -2  -3  17        0.76        0.89     13.38 o 
  -1  -3  17        1.23        1.54     15.27 o 
   0  -3  17        2.47       -2.12     15.80 o 
   1  -3  17        0.94       -4.16     17.47 o 
   2  -3  17      141.23      148.88     22.35 o 
   3  -3  17       10.92       -1.47     20.96 o 
   4  -3  17        0.04       -2.84     21.98 o 
   5  -3  17       62.26       78.97     26.22 o 
   6  -3  17       92.80       93.51     51.43 o 
  -8  -2  17        1.95       26.91     30.07 o 
  -7  -2  17        1.87        5.16     18.29 o 
  -6  -2  17       16.04       40.56     16.64 o 
  -5  -2  17       48.68       49.49     15.36 o 
  -4  -2  17       34.80       38.04     13.74 o 
  -3  -2  17        9.65        4.56     12.47 o 
  -2  -2  17        7.15       14.78     12.79 o 
  -1  -2  17       18.89       30.95     14.96 o 
   0  -2  17      112.16      115.43     18.02 o 
   1  -2  17       33.00       25.85     17.73 o 
   2  -2  17       35.96       10.53     19.66 o 
   3  -2  17       67.72       47.20     19.29 o 
   4  -2  17        7.33       16.26     27.50 o 
   5  -2  17        5.53      -18.97     28.74 o 
   6  -2  17       26.53        3.67     48.96 o 
  -8  -1  17        1.56      -10.77     28.52 o 
  -7  -1  17       13.56       11.78     17.26 o 
  -6  -1  17       51.54       88.57     16.58 o 
  -5  -1  17        1.35       18.97     11.42 o 
  -4  -1  17        3.67        6.20     12.09 o 
  -3  -1  17        6.55       11.41     11.97 o 
  -2  -1  17       46.09       43.52     12.18 o 
  -1  -1  17       15.26        3.52     13.79 o 
   0  -1  17       17.56       22.45     15.70 o 
   1  -1  17        1.64       -6.63     17.24 o 
   2  -1  17        5.51       -5.49     16.46 o 
   3  -1  17       18.50       15.38     22.09 o 
   4  -1  17       37.16       32.29     28.44 o 
   5  -1  17       24.26       15.87     30.19 o 
  -7   0  17        0.55       12.45     19.68 o 
  -6   0  17       13.17        8.16     16.87 o 
  -5   0  17        0.83       -7.56     13.49 o 
  -4   0  17        1.02       11.83     13.95 o 
  -3   0  17       14.15        7.38     17.63 o 
  -2   0  17       11.71        1.83     10.59 o 
  -1   0  17      123.69      138.14     15.45 o 
   0   0  17       33.65       35.26     16.00 o 
   1   0  17        9.19        7.45     15.35 o 
   2   0  17       39.41       30.53     20.13 o 
   3   0  17        5.70        7.31     25.72 o 
   4   0  17        3.90      -22.39     28.10 o 
   5   0  17        0.87        5.94     31.23 o 
  -7   1  17        7.85       10.45     18.92 o 
  -6   1  17       20.34       12.00     15.66 o 
  -5   1  17        8.97       20.52     11.52 o 
  -4   1  17       35.22       38.84     15.96 o 
  -3   1  17        0.50      -15.98     15.98 o 
  -2   1  17        0.35       -5.51     12.63 o 
  -1   1  17       85.13       78.19     17.65 o 
   0   1  17       11.82       -7.24     15.36 o 
   1   1  17        0.34        4.54     15.42 o 
   2   1  17       22.25       15.15     20.77 o 
   3   1  17       31.46       30.01     27.60 o 
   4   1  17        1.06      -11.93     29.00 o 
  -6   2  17        0.05        0.38     13.41 o 
  -5   2  17        0.79      -10.89     34.26 o 
  -4   2  17        0.39       -2.95     35.44 o 
  -3   2  17        0.39       13.27     36.42 o 
  -2   2  17        1.73        6.86     13.01 o 
  -1   2  17       10.39        4.06     17.33 o 
   0   2  17       22.84       20.29     20.42 o 
   1   2  17        3.67        6.18     18.46 o 
   2   2  17        3.91       11.38     21.40 o 
   3   2  17       17.20        7.54     28.12 o 
  -5   3  17       15.44       19.89     39.93 o 
  -4   3  17        1.81       27.90     39.49 o 
  -3   3  17        6.85        6.49     39.96 o 
  -2   3  17        2.52       -2.67     13.90 o 
  -1   3  17        0.41        7.39     18.48 o 
   0   3  17        3.75       -0.28     21.51 o 
   1   3  17        1.09        8.00     19.85 o 
  -2   4  17       16.69      -17.89     44.05 o 
  -1 -11  18       15.22       25.94     52.06 o 
   0 -11  18        8.07      -11.69     46.36 o 
   1 -11  18        0.39        9.56     49.27 o 
   2 -11  18        0.94        2.91     45.41 o 
   3 -11  18       58.80       90.54     50.32 o 
   4 -11  18        1.58       32.84     51.62 o 
  -3 -10  18        2.45       -9.53     48.86 o 
  -2 -10  18      174.59      225.53     58.87 o 
  -1 -10  18      112.34      136.93     53.52 o 
   0 -10  18       49.37       46.14     48.64 o 
   1 -10  18        6.78       40.50     46.36 o 
   2 -10  18       10.44       32.30     43.00 o 
   3 -10  18       46.44       56.30     48.23 o 
   4 -10  18        0.07       25.68     45.25 o 
   5 -10  18        3.44        9.75     52.54 o 
  -4  -9  18       11.22       37.12     32.60 o 
  -3  -9  18       11.94       31.15     31.41 o 
  -2  -9  18       47.71      103.90     49.50 o 
  -1  -9  18        1.91       -0.95     43.48 o 
   0  -9  18       82.19      116.03     48.51 o 
   1  -9  18       24.45       33.69     43.19 o 
   2  -9  18        7.51       21.15     39.90 o 
   3  -9  18        3.02       -5.00     40.28 o 
   4  -9  18       98.25       80.56     50.70 o 
   5  -9  18        0.94       -3.64     49.43 o 
   6  -9  18        3.58      -28.37     52.76 o 
  -5  -8  18       10.45       19.87     31.35 o 
  -4  -8  18        4.94       24.98     25.08 o 
  -3  -8  18       23.40       17.29     23.73 o 
  -2  -8  18       10.82       14.59     22.49 o 
  -1  -8  18       83.46      109.23     24.14 o 
   0  -8  18        0.79       -5.66     26.89 o 
   1  -8  18       40.85       40.13     27.92 o 
   2  -8  18       83.68       69.53     30.77 o 
   3  -8  18       22.79       27.80     44.43 o 
   4  -8  18        0.30      -15.96     45.35 o 
   5  -8  18       13.86       28.37     50.07 o 
   6  -8  18        8.23       20.71     53.96 o 
  -6  -7  18       16.37       28.31     44.81 o 
  -5  -7  18       80.35       80.54     26.10 o 
  -4  -7  18       17.96       37.23     23.23 o 
  -3  -7  18        1.62       -3.28     21.81 o 
  -2  -7  18        0.13        5.21     20.93 o 
  -1  -7  18        8.16       22.27     21.39 o 
   0  -7  18        0.80        7.96     19.60 o 
   1  -7  18        2.64        9.02     25.93 o 
   2  -7  18       13.15       -2.94     26.60 o 
   3  -7  18        3.87        9.64     28.40 o 
   4  -7  18        0.62       34.58     46.11 o 
   5  -7  18      100.44       95.03     51.90 o 
   6  -7  18        5.35        2.12     52.50 o 
  -6  -6  18        1.01       18.83     25.10 o 
  -5  -6  18        1.02        1.55     22.93 o 
  -4  -6  18       34.04       42.52     22.29 o 
  -3  -6  18        1.42        4.59     20.65 o 
  -2  -6  18       13.51       34.87     20.09 o 
  -1  -6  18       17.53       21.21     20.06 o 
   0  -6  18      124.86      130.14     27.80 o 
   1  -6  18        8.14       17.54     24.22 o 
   2  -6  18        2.16       -0.72     25.01 o 
   3  -6  18       28.98       46.64     29.18 o 
   4  -6  18       50.81       78.12     32.09 o 
   5  -6  18        8.25       -4.24     46.87 o 
   6  -6  18        0.17       -5.61     51.11 o 
  -6  -5  18        4.97       -3.19     23.57 o 
  -5  -5  18       46.20       52.43     22.78 o 
  -4  -5  18       10.87        7.78     17.47 o 
  -3  -5  18       17.63        8.98     16.67 o 
  -2  -5  18       21.27        5.63     16.04 o 
  -1  -5  18       21.61       40.34     16.89 o 
   0  -5  18        0.33       -0.78     18.61 o 
   1  -5  18        0.90      -16.49     19.39 o 
   2  -5  18        1.09       -8.17     24.05 o 
   3  -5  18       10.80       12.93     27.98 o 
   4  -5  18        1.73       -1.99     27.99 o 
   5  -5  18        3.54      -18.08     46.04 o 
   6  -5  18       26.85       36.51     51.68 o 
  -7  -4  18        0.68        0.80     31.12 o 
  -6  -4  18        0.79      -11.72     21.95 o 
  -5  -4  18        1.21        3.96     17.63 o 
  -4  -4  18        2.58        5.29     14.20 o 
  -3  -4  18       23.87       30.26     16.07 o 
  -2  -4  18      104.15      109.76     17.60 o 
  -1  -4  18       11.56       -3.29     16.93 o 
   0  -4  18        9.26        0.81     18.42 o 
   1  -4  18       17.07       29.95     19.89 o 
   2  -4  18      275.90      200.53     30.71 o 
   3  -4  18        5.68        4.59     26.60 o 
   4  -4  18        7.81       -9.46     28.62 o 
   5  -4  18       19.93       40.87     26.15 o 
   6  -4  18      107.99       96.18     38.47 o 
  -7  -3  18        1.13       -2.64     29.80 o 
  -6  -3  18        3.31       12.44     17.99 o 
  -5  -3  18       91.32      128.14     18.81 o 
  -4  -3  18       51.04       51.07     16.09 o 
  -3  -3  18        0.31       -4.84     13.93 o 
  -2  -3  18       21.61       28.67     14.89 o 
  -1  -3  18        2.72      -13.07     15.95 o 
   0  -3  18        8.46        1.48     17.13 o 
   1  -3  18       55.37       68.06     20.36 o 
   2  -3  18      135.90      128.42     23.27 o 
   3  -3  18       39.18       42.50     27.35 o 
   4  -3  18       31.52       39.27     24.34 o 
   5  -3  18        0.81      -18.51     25.92 o 
  -7  -2  18        1.02        3.72     22.02 o 
  -6  -2  18       12.60       10.34     16.68 o 
  -5  -2  18       11.70        0.65     15.37 o 
  -4  -2  18        3.48        2.76     13.77 o 
  -3  -2  18        2.33        4.27     13.46 o 
  -2  -2  18       22.92       30.82     15.50 o 
  -1  -2  18        5.34        9.30     16.11 o 
   0  -2  18       14.01       15.22     17.38 o 
   1  -2  18        0.57       -6.09     18.82 o 
   2  -2  18       56.65       44.37     22.08 o 
   3  -2  18       33.78       48.02     22.25 o 
   4  -2  18       10.36       21.49     24.07 o 
   5  -2  18       29.72       46.08     33.31 o 
  -6  -1  18       44.16       51.44     19.81 o 
  -5  -1  18        0.03        4.39     13.58 o 
  -4  -1  18       36.80       39.93     15.72 o 
  -3  -1  18       36.84       32.83     13.85 o 
  -2  -1  18       37.19       27.59     14.14 o 
  -1  -1  18        0.17       -2.85     14.57 o 
   0  -1  18        4.25        0.02     16.78 o 
   1  -1  18        5.48       -2.52     18.97 o 
   2  -1  18       24.95       18.77     20.92 o 
   3  -1  18        4.70       14.71     22.60 o 
   4  -1  18        1.51       21.17     28.74 o 
  -6   0  18       25.89       14.87     18.52 o 
  -5   0  18        9.64       -1.78     14.56 o 
  -4   0  18        3.21        8.33     14.84 o 
  -3   0  18        0.14       -1.29     15.12 o 
  -2   0  18       56.76       49.51     17.47 o 
  -1   0  18      145.85      158.14     16.84 o 
   0   0  18        3.88       -6.93     16.88 o 
   1   0  18        2.13       -8.53     18.64 o 
   2   0  18        2.34       -6.26     18.33 o 
   3   0  18        2.16      -15.30     27.61 o 
  -5   1  18        8.51       13.22     13.54 o 
  -4   1  18        3.38      -19.60     20.33 o 
  -3   1  18        0.54      -13.62     13.62 o 
  -2   1  18       20.96       43.63     17.73 o 
  -1   1  18       19.13       26.42     19.21 o 
   0   1  18       10.04        5.27     21.39 o 
   1   1  18        0.85       -1.22     16.73 o 
   2   1  18        0.22      -18.31     21.47 o 
  -3   2  18        0.42      -10.86     18.21 o 
  -2   2  18       21.15        3.58     16.25 o 
  -1   2  18       17.37       13.01     19.37 o 
   0   2  18        1.76       -3.51     21.52 o 
   1   2  18        2.27        9.53     31.22 o 
  -2 -10  19        6.43       34.55     50.98 o 
  -1 -10  19        2.09       26.57     49.84 o 
   0 -10  19       31.14       52.22     49.94 o 
   1 -10  19        1.41      -14.54     42.91 o 
   2 -10  19       27.57       18.40     44.52 o 
   3 -10  19        0.53      -14.28     46.33 o 
  -3  -9  19       23.64       64.47     49.88 o 
  -2  -9  19       34.55       65.27     48.61 o 
  -1  -9  19        0.05       19.44     45.79 o 
   0  -9  19        0.02       14.54     45.19 o 
   1  -9  19        5.85       15.20     43.83 o 
   2  -9  19       40.15       31.89     45.47 o 
   3  -9  19       24.20       39.08     48.01 o 
   4  -9  19       13.26       -3.26     45.57 o 
  -4  -8  19        0.18       12.24     31.01 o 
  -3  -8  19        0.15       -2.29     23.87 o 
  -2  -8  19       29.24       25.36     31.21 o 
  -1  -8  19       16.62       34.60     30.59 o 
   0  -8  19        3.28        2.75     28.54 o 
   1  -8  19        0.64      -12.51     28.31 o 
   2  -8  19       89.52      118.66     47.82 o 
   3  -8  19       46.15       54.72     47.47 o 
   4  -8  19        3.99       -5.35     48.42 o 
   5  -8  19       16.32       37.21     49.18 o 
  -5  -7  19       12.89       32.49     46.08 o 
  -4  -7  19       16.18       18.95     24.28 o 
  -3  -7  19        1.15       20.43     23.37 o 
  -2  -7  19       37.23       53.12     22.94 o 
  -1  -7  19       27.82       43.21     22.82 o 
   0  -7  19        5.24       12.36     26.74 o 
   1  -7  19        7.95        4.20     27.54 o 
   2  -7  19        0.60        5.14     27.84 o 
   3  -7  19       20.03       13.04     30.73 o 
   4  -7  19        5.40       -7.32     42.50 o 
   5  -7  19        6.43      -18.68     50.13 o 
  -5  -6  19        0.02       -2.12     24.06 o 
  -4  -6  19        0.03       21.15     23.00 o 
  -3  -6  19        9.58       -7.09     21.81 o 
  -2  -6  19        1.53       13.29     21.54 o 
  -1  -6  19        8.54       19.37     21.00 o 
   0  -6  19        0.29        2.19     25.86 o 
   1  -6  19        6.57      -10.83     25.26 o 
   2  -6  19        3.48       17.79     26.97 o 
   3  -6  19       25.81       11.26     29.30 o 
   4  -6  19        0.05       35.44     47.22 o 
   5  -6  19        0.43       22.61     49.75 o 
  -5  -5  19       27.50       49.57     23.45 o 
  -4  -5  19       17.96       15.43     21.83 o 
  -3  -5  19       32.94       26.27     21.75 o 
  -2  -5  19       20.24       41.26     17.65 o 
  -1  -5  19       15.81       -1.19     19.42 o 
   0  -5  19       20.97        6.45     24.07 o 
   1  -5  19        4.34        1.55     25.18 o 
   2  -5  19      100.49      123.84     30.67 o 
   3  -5  19        6.31       -8.24     27.73 o 
   4  -5  19        8.47        1.38     29.88 o 
   5  -5  19        0.75        3.42     49.24 o 
  -6  -4  19        7.60       60.74     41.52 o 
  -5  -4  19       34.15       45.88     22.65 o 
  -4  -4  19        0.12       14.07     14.81 o 
  -3  -4  19        0.46       -5.17     15.74 o 
  -2  -4  19        2.15       -4.41     16.35 o 
  -1  -4  19       33.51       25.70     18.70 o 
   0  -4  19       11.00        4.03     19.55 o 
   1  -4  19        0.00       -1.42     24.09 o 
   2  -4  19        1.13      -12.14     26.23 o 
   3  -4  19       11.68       -2.57     28.96 o 
   4  -4  19       27.16       32.63     32.36 o 
   5  -4  19        7.64       14.54     51.59 o 
  -6  -3  19        3.18       -7.24     28.38 o 
  -5  -3  19       31.17       36.33     17.75 o 
  -4  -3  19        2.18       11.84     15.76 o 
  -3  -3  19        9.92       20.64     15.56 o 
  -2  -3  19       52.15       59.06     18.22 o 
  -1  -3  19       14.06       -0.72     21.69 o 
   0  -3  19        0.11       -1.31     18.70 o 
   1  -3  19        0.91       -7.95     19.83 o 
   2  -3  19       17.93       36.50     38.14 o 
   3  -3  19       81.77       68.94     30.02 o 
   4  -3  19        0.95        3.26     29.50 o 
  -5  -2  19       23.76       32.76     19.60 o 
  -4  -2  19       35.70       49.57     15.22 o 
  -3  -2  19        2.58       -4.43     15.40 o 
  -2  -2  19       29.77       30.40     16.61 o 
  -1  -2  19       18.46        9.69     16.73 o 
   0  -2  19       15.94        1.41     18.37 o 
   1  -2  19       25.59       21.61     20.81 o 
   2  -2  19        2.43      -12.82     25.87 o 
   3  -2  19        3.10       -7.08     28.20 o 
   4  -2  19        0.56      -17.20     46.20 o 
  -5  -1  19       33.21       40.94     15.13 o 
  -4  -1  19       16.90       11.28     17.57 o 
  -3  -1  19        0.42       -5.28     17.77 o 
  -2  -1  19        8.66        4.08     28.34 o 
  -1  -1  19       67.61       82.62     17.39 o 
   0  -1  19       10.82        7.47     18.38 o 
   1  -1  19       14.87       -3.52     19.87 o 
   2  -1  19        4.12       -3.97     25.16 o 
   3  -1  19        1.28       11.06     23.67 o 
  -4   0  19        5.32        5.86     15.87 o 
  -3   0  19        0.08       -1.11     17.33 o 
  -2   0  19        3.12      -13.11     18.58 o 
  -1   0  19       16.13        1.11     20.68 o 
   0   0  19        0.08       -8.63     22.87 o 
   1   0  19        0.15      -19.93     19.93 o 
   2   0  19        4.27      -37.53     37.53 o 
  -3   1  19        6.13       16.18     20.68 o 
  -2   1  19        4.61       -8.25     18.28 o 
  -1   1  19        4.04      -17.42     26.22 o 
  -1  -9  20        1.75       24.07     48.23 o 
   0  -9  20       12.80       19.16     46.71 o 
   1  -9  20        2.61       31.38     48.39 o 
   2  -9  20       15.32       -1.52     43.10 o 
  -2  -8  20        0.33       12.52     31.79 o 
  -1  -8  20       10.67        1.47     30.23 o 
   0  -8  20        0.14       -1.65     30.14 o 
   1  -8  20        0.73      -16.18     41.83 o 
   2  -8  20       62.46       79.71     46.71 o 
   3  -8  20       12.71       30.18     47.41 o 
  -3  -7  20        6.38       -7.31     24.49 o 
  -2  -7  20        0.72       14.51     30.21 o 
  -1  -7  20        7.43       -0.30     29.04 o 
   0  -7  20        0.62        4.58     28.17 o 
   1  -7  20        1.06        1.42     28.09 o 
   2  -7  20        5.95       -1.71     30.09 o 
   3  -7  20        0.62       -8.90     44.94 o 
  -4  -6  20        9.51        2.87     23.86 o 
  -3  -6  20        6.41       -5.63     23.25 o 
  -2  -6  20        5.46       20.78     22.87 o 
  -1  -6  20        6.45        6.38     27.32 o 
   0  -6  20        1.14        9.82     26.11 o 
   1  -6  20        4.81       -5.42     27.62 o 
   2  -6  20        2.06      -21.09     28.35 o 
   3  -6  20       17.73       -5.94     29.84 o 
  -4  -5  20        0.49       23.98     23.61 o 
  -3  -5  20        0.37        0.32     21.58 o 
  -2  -5  20       43.13       20.78     22.01 o 
  -1  -5  20       11.75       -2.65     25.25 o 
   0  -5  20        0.13       -7.49     25.37 o 
   1  -5  20        2.43       -4.46     28.99 o 
   2  -5  20       15.89        1.42     28.15 o 
   3  -5  20        0.74        4.32     29.77 o 
  -4  -4  20        0.54        1.51     21.06 o 
  -3  -4  20        7.15       13.31     17.58 o 
  -2  -4  20        4.11       -3.31     18.88 o 
  -1  -4  20       19.17       18.08     20.48 o 
   0  -4  20        0.53        5.06     23.60 o 
   1  -4  20        5.95        1.87     25.81 o 
   2  -4  20       21.91       16.78     28.81 o 
   3  -4  20       63.78       90.74     32.24 o 
  -4  -3  20        5.61       15.51     16.71 o 
  -3  -3  20        0.65        4.02     16.61 o 
  -2  -3  20        2.66        5.68     18.00 o 
  -1  -3  20       13.49       11.42     19.18 o 
   0  -3  20        2.59        2.05     20.05 o 
   1  -3  20        0.45       20.01     26.42 o 
   2  -3  20        1.65      -22.80     27.27 o 
  -4  -2  20        9.47       41.74     48.77 o 
  -3  -2  20        0.83       -6.76     20.60 o 
  -2  -2  20        1.01      -21.85     21.85 o 
  -1  -2  20       23.23       -1.66     23.69 o 
   0  -2  20        1.97      -13.84     19.15 o 
   1  -2  20        3.81       -6.53     25.28 o 
  -2  -1  20        0.70        6.20     21.73 o 
  -1  -1  20        9.90      -11.42     22.85 o 
   0  -1  20        0.49       12.38     31.64 o 
  -1  -6  21       17.93       42.72     43.42 o 
   0  -6  21        0.46        0.48     29.22 o 
  -1  -5  21        1.79        5.16     27.56 o 
   0  -5  21       29.84       21.80     28.19 o 
  -1  -4  21        1.26       24.16     36.20 o 
                                                 
